# Supplementary material for: Adaptive genomic evolution of opsins reveals that early mammals flourished in nocturnal environments
Source: BMC Genomics. 2018 Feb 5;19:121. doi: 10.1186/s12864-017-4417-8 (PMC5800076; doi:10.1186/s12864-017-4417-8)
Supplement: Supplementary file 2 — Opsin ω-tree maximum likelihood estimates. The ω-tree was estimated under the assumption of the branch-specific free-ratios model using the Meredith et al. (2011) tree topology. (XLSX 17 kb) [file 12864_2017_4417_MOESM2_ESM.xlsx]

## Sheet: Sheet1
Opsin genomic patterns reveal that early mammals flourished in nocturnal environments.
Rui Borges, Warren E. Johnson, Stephen J. O’brien, Cidália Gomes, Christopher P. Heesy And Agostinho Antunes
Table S2
Opsin ω-tree maximum likelihood estimates
The ω-tree was estimated under the assumption of the branch-specific free-ratios model using the Meredith et al. (2011) tree topology.
Opsin	Free ratios ω-tree
RH1	((Ornithorhynchus_anatinus:0.0141,Tachyglossus_aculeatus:0.0747):0.0115,(((Monodelphis_domestica:0.6482,Caluromys_philander:0.0764):0.0475,(Sarcophilus_harrisii:0.1351,Sminthopsis_crassicaudata:0.1007):0.2573):0.0185,((((Erinaceus_europaeus:0.0138,Sorex_araneus:0.0307):0.0427,(((Felis_catus:0.0169,Panthera_tigris:0.0945):0.0001,(Canis_lupus:0.0485,((Enhydra_lutris:0.0410,Mustela_putorius:0.3007):…
OPN1sw1	((((Monodelphis_domestica:0.1396,Didelphis_aurita:0.1014):0.0001,Thylamys_elegans:0.0693):0.0993,((((Sarcophilus_harrisii:0.0346,Sminthopsis_crassicaudata:0.0729):999.0000,Myrmecobius_fasciatus:0.1199):0.0346,Isoodon_obesulus:0.0584):0.3995,(((Macropus_eugenii:0.2379,Setonix_brachyurus:0.0652):0.1424,Tarsipes_rostratus:0.0655):0.0001,Cercartetus_concinnus:0.0746):999.0000):0.1489):294.4615,((((Er…
OPN1lw	((Ornithorhynchus_anatinus:0.1407,(Tachyglossus_aculeatus:0.3034,Zaglossus_bruijni:0.1220):0.0001):134.0837,((((Monodelphis_domestica:0.1159,Didelphis_aurita:0.0376):999.0000,Thylamys_elegans:0.0163):0.0650,((((Sarcophilus_harrisii:0.0001,Sminthopsis_crassicaudata:0.0482):0.0154,Myrmecobius_fasciatus:0.0763):0.0202,Isoodon_obesulus:0.0381):999.0000,(((Macropus_eugenii:0.3434,Setonix_brachyurus:0.…
OPN3	((Monodelphis_domestica:0.1803,Sarcophilus_harrisii:0.1351):0.1807,(((((Felis_catus:0.0001,Panthera_tigris:0.0001):0.1125,(Canis_lupus:0.1467,(Mustela_putorius:0.1039,((Ursus_maritimus:0.2528,Ailuropoda_melanoleuca:1.8347):0.3597,(Leptonychotes_weddellii:999.0000,Odobenus_rosmarus:0.0001):0.0001):0.0001):308.8047):0.2813):0.1536,((Pteropus_alecto:1.2552,Pteropus_vampyrus:0.1868):0.3180,((Ceratoth…
OPN5	(Ornithorhynchus_anatinus:0.0001,((Monodelphis_domestica:0.0282,Sarcophilus_harrisii:0.0001):0.0892,((((Erinaceus_europaeus:0.0941,Sorex_araneus:0.0997):0.0001,(((Felis_catus:0.0001,Panthera_tigris:0.0001):0.0256,(Canis_lupus:0.1482,(Mustela_putorius:0.0248,((Ursus_maritimus:0.0001,Ailuropoda_melanoleuca:0.1690):0.0416,(Leptonychotes_weddellii:0.4655,Odobenus_rosmarus:944.2676):0.0001):0.0001):0.…
RGR	(Ornithorhynchus_anatinus:0.0001,((((Erinaceus_europaeus:0.0983,Sorex_araneus:0.1805):0.3811,(((Felis_catus:0.1590,Panthera_tigris:0.1211):0.0954,(Canis_lupus:0.1805,(Mustela_putorius:0.2425,((Ursus_maritimus:0.3079,Ailuropoda_melanoleuca:0.3394):0.1962,(Leptonychotes_weddellii:0.3621,Odobenus_rosmarus:0.7732):0.2104):0.0001):0.0001):0.0342):0.2294,(((Eptesicus_fuscus:0.1530,((Myotis_lucifugus:99…
RRH	(Ornithorhynchus_anatinus:0.0935,((Monodelphis_domestica:0.2270,Sarcophilus_harrisii:0.2049):0.1778,((((Erinaceus_europaeus:0.1242,Sorex_araneus:0.2093):0.1097,(((Felis_catus:0.3370,Panthera_tigris:0.3826):0.2950,(Canis_lupus:0.0678,(Mustela_putorius:0.2053,((Ursus_maritimus:0.0001,Ailuropoda_melanoleuca:0.8834):0.2359,(Leptonychotes_weddellii:0.6832,Odobenus_rosmarus:0.4967):0.5292):0.0001):0.09…
OPN4m	(Ornithorhynchus_anatinus:0.0001,((Monodelphis_domestica:0.1345,(Sarcophilus_harrisii:0.0163,Sminthopsis_crassicaudata:0.1639):0.1596):0.1057,((((Erinaceus_europaeus:0.1419,Sorex_araneus:0.1641):0.2501,(((Felis_catus:0.1302,Panthera_tigris:0.2442):0.0710,(Canis_lupus:0.0871,(Mustela_putorius:0.2051,((Ursus_maritimus:0.1758,Ailuropoda_melanoleuca:0.1415):0.1201,(Leptonychotes_weddellii:0.4282,Odob…
Meredith, R. W. et al. Impacts of the Cretaceous Terrestrial Revolution and KPg extinction on mammal diversification. Science 334, 521–4 (2011).
