# Supplementary material for: Adaptive genomic evolution of opsins reveals that early mammals flourished in nocturnal environments
Source: BMC Genomics. 2018 Feb 5;19:121. doi: 10.1186/s12864-017-4417-8 (PMC5800076; doi:10.1186/s12864-017-4417-8)
Supplement: Supplementary file 8 — Mammalian opsin sequences. Accession number of the mammalian opsins sequences used for the evolutionary analyses. (XLSX 103 kb) [file 12864_2017_4417_MOESM8_ESM.xlsx]

## Sheet: Sheet2
Adaptive genomic evolution of opsins reveals that early mammals flourished in nocturnal environments
Rui Borges, Warren E. Johnson, Stephen J. O’Brien, Cidália Gomes, Christopher P. Heesy and Agostinho Antunes
Table S5
Mammalian opsin sequences
Accession number of the mammalian opsins sequences used for the evolutionary analyses.
Clade	Order	Species	RH1	OPN1sw1	OPN1lw	OPN3	OPN5	RGR	RRH	OPN4m
MONOTREMATA	Monotremata	Ornithorhynchus_anatinus	NM_001127627.1		EF050078.1		XM_007667004.1	XM_007657671.1	XM_001506366.2	XM_007660572.1
	Monotremata	Tachyglossus_aculeatus	JX103830.1		EU636011.1
	Monotremata	Zaglossus_bruijni			DQ111869.1
MARSUPIALIA	Dasyuromorphia	Myrmecobius_fasciatus		AY726546.2	DQ111870.1
	Dasyuromorphia	Sarcophilus_harrisii	XM_003762449.1	XM_003771592.2	XM_003774721.2	XM_003767787.1	XM_003769136.1		XM_003774474.2	XM_003754913.1
	Dasyuromorphia	Sminthopsis_crassicaudata	AY159786.2	AY442173.1	AY430816.1					DQ383281.1
	Didelphimorphia	Monodelphis_domestica	XM_001366188.2	XM_007504107.1	NM_001145081.1	XM_001377887.2	XM_007484056.1		XM_007495995.1	XM_007478037.1
	Didelphimorphia	Caluromys_philander	AY313946.1
	Didelphimorphia	Didelphis_aurita		DQ352182.1	DQ352180.1
	Didelphimorphia	Thylamys_elegans		DQ356245.1	DQ356244.1
	Diprotodontia	Cercartetus_concinnus		AY772473.1	AY772471.1
	Diprotodontia	Macropus_eugenii		AY286017.1	AY286018.1
	Diprotodontia	Setonix_brachyurus		AY726545.1	AY745192.1
	Diprotodontia	Tarsipes_rostratus		AY772472.1	AY772470.1
	Peramelemorphia	Isoodon_obesulus		AY726544.2	AY745193.1
XENARTHRA	Cingulata	Dasypus_novemcinctus	XM_004477246.1			XM_012522085.1	XM_004452792.1	XM_004484497.2	XM_012518661.1	XM_004483219.1
	Pilosa	Choloepus_didactylus	AB455169.1
	Pilosa	Myrmecophaga_tridactyla	AB455189.1
	Pilosa	Tamandua_tetradactyla	AB455203.1
AFROTHERIA	Afrosoricida	Amblysomus_hottentotus	GQ290298.1
	Afrosoricida	Chrysochloris_asiatica	XM_006868670.1	XM_006861111.1			XM_006860534.1		XM_006869316.1	XM_006875926.1
	Afrosoricida	Echinops_telfairi	XM_004702378.1	XM_004707803.1	XM_004717562.1		XM_004696371.1	XM_004713040.1	XM_004703460.1	XM_013006313.1
	Hyracoidea	Procavia_capensis	AB455196.1
	Macroscelidea	Elephantulus_edwardii	XM_006901040.1	XM_006896064.1	XM_006899926.1		XM_006881924.1	XM_006901024.1	XM_006881091.1	XM_006894487.1
	Macroscelidea	Macroscelides_proboscideus	GQ290310.1
	Proboscidea	Elephas_maximus	AB455174.1
	Proboscidea	Loxodonta_africana	NM_001280858.1	NM_001280859.1	NM_001280862.1	XM_003410915.2	XM_003404446.2	XM_003418559.1	XM_003410397.1	XM_003418564.1
	Sirenia	Dugong_dugon	AB455173.1
	Sirenia	Trichechus_manatus	AF055319.1		XM_004390580.1	XM_004375853.1	XM_004379536.1	XM_004389893.1	XM_004380256.2	XM_004386107.2
	Tubulidentata	Orycteropus_afer_afer	XM_007956743.1	XM_007955413.1	XM_007957152.1	XM_007942718.1	XM_007936162.1	XM_007954235.1	XM_007940751.1	XM_007955933.1
LAURASIATHERIA	Artiodactyla	Bison_bison	XM_010862448.1	XM_010831706.1	XM_010840278.1		XM_010863044.1	XM_010854377.1	XM_010858539.1	XM_010854385.1
	Artiodactyla	Bos_mutus	XM_005902834.1	XM_005905247.1	XM_005909080.1		XM_005904414.1	XM_005902591.1	XM_005896227.1	XM_005909983.1
	Artiodactyla	Bos_taurus	NM_001014890.1	NM_174567.1	NM_174566.1		XM_010818222.1	NM_175775.2	NM_001192224.1	NM_001192399.1
	Artiodactyla	Bubalus_bubalis	XM_006078900.1	XM_006074392.1	XM_006043645.1		XM_006076114.1	XM_006072363.1	XM_006052204.1	XM_006066606.1
	Artiodactyla	Camelus_bactrianus	XM_010953086.1	XM_010947561.1	XM_010964076.1	XM_010974055.1		XM_010963086.1	XM_010953677.1	XM_010953736.1
	Artiodactyla	Camelus_dromedarius	XM_010984900.1	XM_010975637.1	XM_010991460.1	XM_010992162.1	XM_010995432.1	XM_010984078.1		XM_010997691.1
	Artiodactyla	Camelus_ferus	XM_006180073.1	XM_006184725.1	XM_006188804.1	XM_006195663.1	XM_006190729.1	XM_006173999.1	XM_006188932.1	XM_006194367.1
	Artiodactyla	Capra_hircus		XM_005679445.1	XM_005701738.1		XM_005696391.1	XM_005699305.1	XM_005681311.1	XM_005699313.1
	Artiodactyla	Globicephala_melas	AF055315.1		AY228446.1
	Artiodactyla	Mesoplodon_bidens	AF055316.1
	Artiodactyla	Odocoileus_virginianus			AF132041.1
	Artiodactyla	Ovis_aries	XM_004018534.2	XM_012131493.1	XM_004022260.2		XM_012114096.1	XM_004021531.2	XM_004009620.2	XM_012152559.1
	Artiodactyla	Pantholops_hodgsonii	XM_005955745.1	XM_005981411.1	XM_005957735.1		XM_005960627.1	XM_005972724.1	XM_005970518.1	XM_005964475.1
	Artiodactyla	Rangifer_tarandus		FN808318.1
	Artiodactyla	Sus_scrofa	NM_214221.1	NM_214090.1	NM_001011506.1		XM_005674065.1	XM_005671156.1	XM_003129266.1	XM_001925749.2
	Artiodactyla	Vicugna_pacos	XM_006206787.1	XM_006202271.1	XM_006218499.1	XM_006220133.1	XM_006201926.1	XM_006213095.1	XM_006212047.1	XM_006217382.1
	Carnivora	Ailuropoda_melanoleuca	XM_002921249.2	XM_002913423.2	XM_002928811.2	XM_011223981.1	XM_002919006.1	XM_002915389.2	XM_002929340.1	XM_011219945.1
	Carnivora	Canis_lupus	XM_005632035.1	XM_539386.3	NM_001197072.1	XM_005622576.1	XM_003639428.2	XM_546190.4	XM_005639270.1	XM_005619440.1
	Carnivora	Enhydra_lutris	AY883931.1		AY884350.1
	Carnivora	Erignathus_barbatus	AY883932.1		AY884351.1
	Carnivora	Felis_catus	NM_001009242.1	XM_003983019.3	AF031532.1	XM_003999138.3	XM_003986222.2	XM_003994126.2	XM_003985084.1	XM_006937944.1
	Carnivora	Hydrurga_leptonyx	AY883930.1
	Carnivora	Leptonychotes_weddellii	XM_006740235.1	XM_006745503.1	XM_006739353.1	XM_006746683.1	XM_006727572.1	XM_006742966.1	XM_006727200.1	XM_006740386.1
	Carnivora	Mirounga_angustirostris	AY228452.1		AY884347.1
	Carnivora	Mustela_putorius	XM_004738577.1	XM_004789507.1	XM_004780711.1	XM_004756757.1	XM_004739727.1	XM_004765768.1	XM_004748079.1	XM_004765783.1
	Carnivora	Odobenus_rosmarus	XM_004395657.1	XM_004398023.2	AY884344.1	XM_004414269.1	XM_004408452.1	XM_004416238.1	XM_004411253.2	XM_004410203.1
	Carnivora	Panthera_tigris	XM_007075434.1	XM_007078061.1		XM_007077038.1	XM_007085094.1	XM_007093130.1	XM_007098257.1	XM_007093138.1
	Carnivora	Phoca_groenlandica	AF055318.1		AY228449.1
	Carnivora	Phoca_hispida	AY883927.1		AY884346.1
	Carnivora	Phoca_vitulina	AF055317.1		AF110495.1
	Carnivora	Ursus_maritimus	XM_008697847.1	XM_008705848.1	AY884345.1	XM_008697245.1	XM_008691820.1	XM_008696318.1	XM_008689511.1	XM_008696127.1
	Carnivora	Zalophus_californianus	AY883924.1		AY884343.1
	Cetacea	Balaenoptera_acutorostrata	XM_007192608.1	XM_007177192.1	XM_007185533.1	XM_007182615.1	XM_007193850.1	XM_007174576.1	XM_007191029.1	XM_007174566.1
	Cetacea	Delphinus_delphis	AF055314.1		AY228451.1
	Cetacea	Eubalaena_glacialis	JQ730751.1
	Cetacea	Orcinus_orca	XM_004284305.2	XM_004272260.1	XM_004286442.2	XM_004283495.1	XM_004267503.1	XM_004273014.1	XM_004269577.1	XM_004273009.1
	Cetacea	Phocoena_phocoena			AY228450.1
	Cetacea	Physeter_catodon	XM_007126220.1	XM_007119765.1	XM_007113595.1	XM_007130878.1	XM_007127388.1	XM_007104038.1	XM_007105856.1	XM_007120485.1
	Cetacea	Tursiops_truncatus	NM_001280659.1		AF055457.1		XM_004314422.1	XM_004320073.1	XM_004330526.1	XM_004324747.1
	Chiroptera	Artibeus_jamaicensis	GQ290299.1
	Chiroptera	Chaerephon_plicatus	XM_004692360.2	XM_004677016.2	XM_012734472.1				XM_004686475.1
	Chiroptera	Cynopterus_sphinx	GQ863420.1	GQ863415.1	GQ863439.1
	Chiroptera	Eptesicus_fuscus	XM_008152292.1	XM_008154038.1	XM_008159259.1		XM_008153205.1	XM_008149130.1	XM_008150280.1	XM_008149131.1
	Chiroptera	Haplonycteris_fischeri		AM263196.1	AM263193.1
	Chiroptera	Hipposideros_armiger	GQ863417.1		GQ863448.1
	Chiroptera	Hipposideros_larvatus	GQ290308.1		GQ863445.1
	Chiroptera	Hipposideros_pomona	GQ863426.1		GQ863454.1
	Chiroptera	Hipposideros_pratti	GQ290309.1
	Chiroptera	Megaderma_spasma	GQ290316.1
	Chiroptera	Miniopterus_fuliginosus	GQ863431.1	GQ863406.1	GQ863447.1
	Chiroptera	Myotis_brandtii	XM_005870029.1	XM_005868920.1	XM_005886120.1		XM_005862327.1	XM_005871152.1	XM_005872403.1	XM_005871127.1
	Chiroptera	Myotis_davidii	XM_006758300.1	XM_006771393.1	GQ863453.1		XM_006765717.1	XM_006755598.1	XM_006755231.1	XM_006767920.1
	Chiroptera	Myotis_laniger	GQ863435.1	GQ863407.1	GQ863442.1
	Chiroptera	Myotis_lucifugus	XM_006083811.1	GQ225742.1	GQ225743.1		XM_006093215.1	XM_006100132.1	XM_006101369.1	XM_006100103.1
	Chiroptera	Myotis_ricketti	GQ290312.1	EU662250.1	GQ863444.1
	Chiroptera	Myotis_velifer		AM263197.1	AM263194.1
	Chiroptera	Nyctalus_plancyi	GQ863422.1	GQ863408.1	GQ863459.1
	Chiroptera	Pteropus_alecto	XM_006917646.1	XM_006910537.1	XM_006915297.1	XM_006924119.1	XM_006926469.1	XM_006915458.1	XM_006919063.1	XM_006915451.1
	Chiroptera	Pteropus_dasymallus		AM263192.1	AM263195.1
	Chiroptera	Pteropus_vampyrus	XM_011370659.1	XM_011357263.1	XM_011375552.1	XM_011380004.1	XM_011354795.1	XM_011355342.1	XM_011361528.1	XM_011355352.1
	Chiroptera	Rhinolophus_ferrumequinum	GQ290314.1
	Chiroptera	Rhinolophus_pearsonii	GQ863432.1		GQ863457.1
	Chiroptera	Rhinolophus_pusillus	GQ290315.1		GQ863452.1
	Chiroptera	Rhinolophus_sinicus	GQ863434.1	GQ863413.1	GQ863446.1
	Chiroptera	Rousettus_leschenaultii	GQ290317.1		GQ863440.1
	Chiroptera	Taphozous_melanopogon	GQ290318.1	GQ863411.1	GQ863443.1
	Erinaceomorpha	Erinaceus_europaeus	XM_007517079.1	XM_007526304.1	XM_007534857.1		XM_007517838.1	XM_007533920.1	XM_007534492.1	XM_007530217.1
	Perissodactyla	Ceratotherium_simum	XM_004442424.1	XM_004418710.1	XM_004443325.1	XM_004439605.1	XM_004424042.1	XM_004432483.1	XM_004426582.1	XM_004432477.1
	Perissodactyla	Equus_caballus	XM_001490301.3	XM_001502735.4	AF031531.1	XM_005607945.1	XM_001502775.2	XM_001495788.2	XM_001503520.3	XM_005602742.1
	Soricomorpha	Sorex_araneus	XM_004613232.1	XM_004608279.2	XM_004606597.1		XM_012932158.1	XM_004607557.1	XM_004612758.1	XM_012932474.1
EUARCHONTOGLIRES	Dermoptera	Galeopterus_variegatus	XM_008574046.1	XM_008585390.1	XM_008578409.1	XM_008575257.1	XM_008586585.1	XM_008586092.1	XM_008570183.1	XM_008570316.1
	Lagomorpha	Ochotona_princeps	XM_004581320.1	XM_004592516.1	XM_004598859.1	XM_004578507.2	XM_004590534.1	XM_004583348.1	XM_004594526.1	XM_012926407.1
	Lagomorpha	Oryctolagus_cuniculus	XM_008260202.1	XM_008258230.1	AF031526.1	XM_008268230.1	XM_008263024.1	XM_002720984.2	XM_002717186.1	XM_008269901.1
	Primates	Alouatta_palliata			AB809459.1
	Primates	Alouatta_pigra			AB809461.1
	Primates	Alouatta_seniculus			AH007056.2
	Primates	Ateles_geoffroyi			AB193790.1
	Primates	Callithrix_jacchus	XM_008982215.1	XM_002752031.2	AB046546.1	XM_003735287.2	XM_002746623.2	XM_009009624.1	XM_002745490.3	XM_009009611.1
	Primates	Cebus_capucinus			AB193772.1
	Primates	Cebus_olivaceus			AH006290.2
	Primates	Cercocebus_atys	XM_012060295.1	XM_012087993.1	XM_012088314.1	XM_012036274.1	XM_012070473.1	XM_012077132.1	XM_012029027.1	XM_012077116.1
	Primates	Chlorocebus_sabaeus	XM_007985378.1	XM_007982851.1	XM_007993132.1	XM_007989937.1	XM_007972311.1		XM_007999533.1	XM_007962704.1
	Primates	Colobus_angolensis	XM_011950692.1	XM_011939561.1		XM_011955692.1	XM_011960271.1	XM_011950422.1	XM_011945758.1	XM_011950413.1
	Primates	Gorilla_gorilla	XM_004036292.1	AH005811.2	XM_004065128.1	XM_004028670.1	XM_004044155.1	XM_004049701.1	XM_004040277.1	XM_004049711.1
	Primates	Homo_sapiens	KJ849294.1	NM_001708.2	CR749814.1	AF482426.1	XM_011514347.1		BC128401.1	AB065730.1
	Primates	Lagothrix_lagotricha			AB467314.1
	Primates	Macaca_fascicularis	NM_001283360.1	NM_001283204.1	AF158968.1	XM_005539667.1	XM_005552779.1	XM_005565268.1	XM_005555667.1	XM_005565254.1
	Primates	Macaca_mulatta	XM_001094250.1	XM_001091869.2		XM_001094239.2	XM_001104044.2	XM_001086190.2	XM_002808418.1	XM_001088248.2
	Primates	Macaca_nemestrina	XM_011734526.1	XM_011729315.1	XM_011716774.1	XM_011729473.1	XM_011756883.1	XM_011766017.1	XM_011749030.1	XM_011765995.1
	Primates	Mandrillus_leucophaeus	XM_011974200.1	XM_011995905.1	XM_012002287.1	XM_011990032.1	XM_011986880.1	XM_011985817.1	XM_011970568.1	XM_011995396.1
	Primates	Microcebus_murinus						XM_012764714.1
	Primates	Miopithecus_talapoin
	Primates	Nomascus_leucogenys	XM_003265030.3	XM_003261297.2	XM_003279299.1	XM_012506427.1	XM_003254193.1	XM_012502904.1	XM_003269355.3	XM_003278589.1
	Primates	Otolemur_crassicaudatus	AB112591.1		AB112590.1
	Primates	Otolemur_garnettii	XM_003796229.2	XM_006504966.2	XM_003802556.1	XM_003800078.2	XM_003789251.2	XM_003783729.2	XM_003798152.2	XM_008953547.1
	Primates	Pan_paniscus	XM_003829435.2	AH005812.2		XM_003824550.2	XM_003833187.1	XM_008953557.1	XM_003830020.2	XM_009458846.1
	Primates	Pan_troglodytes	XM_516740.5	NM_001009127.1	XM_003317779.1	XM_514302.5	XM_009451417.1	XM_009458833.1	XM_001138878.3	XM_003903672.2
	Primates	Papio_anubis	XM_003906878.2	XM_003896561.2	NM_001168797.1	XM_009196635.1	XM_009205336.1	XM_009214476.1	XM_003899089.2	XM_006976740.1
	Primates	Pongo_abelii	XM_002813145.3	XM_002818421.2	XM_002832301.1	XM_002809252.3	XM_002816969.1	XM_009245403.1	XM_002815057.2	XM_009245400.1
	Primates	Propithecus_coquereli	XM_012655172.1	XM_012664772.1	XM_012662045.1	XM_012644391.1	XM_012664670.1	XM_012648008.1	XM_012655079.1	XM_012651274.1
	Primates	Rhinopithecus_roxellana	XM_010381505.1	XM_010378740.1	XM_010373544.1	XM_010384714.1	XM_010362833.1	XM_010376335.1	XM_010389068.1	XM_010380490.1
	Primates	Saguinus_mystax			AH006288.2
	Primates	Saimiri_boliviensis	XM_003926159.2	XM_003921010.2	XM_003943902.1	XM_010345874.1	XM_003923093.2	XM_010330400.1	XM_003929459.1	XM_003929949.2
	Primates	Saimiri_sciureus			AH006282.2
	Primates	Tarsius_syrichta	XM_008047820.1	XM_008063590.1	XM_008071543.1	XM_008063894.1	XM_008062681.1	XM_008067019.1	XM_008065518.1	XM_008060099.1
	Rodentia	Arvicanthis_ansorgei	EU862075.1							KC150901.1
	Rodentia	Cavia_porcellus	NM_001173085.1	NM_001172758.1	AF031529.1	XM_003474311.2	XM_003473618.1	XM_003466148.1	XM_003467998.1	XM_003466144.1
	Rodentia	Chinchilla_lanigera	XM_005387085.1	XM_005402383.1	XM_005414184.1	XM_005374819.1	XM_005389879.1	XM_005407883.1	XM_005406281.1
	Rodentia	Cricetulus_griseus	NM_001244407.1	XM_003497518.2	XM_003506533.2	XM_007639594.1	XM_007626739.1	XM_003504562.1	XM_003515437.2	XM_003495335.2
	Rodentia	Fukomys_damarensis	XM_010637946.1	XM_010633453.1	XM_010628046.1	XM_010642658.1	XM_010617783.1	XM_010622597.1	XM_010641519.1	XM_010622583.1
	Rodentia	Heterocephalus_glaber	XM_004902702.1	XM_004856389.1		XM_004921366.1	XM_004846396.1	XM_004891582.1	XM_004878833.1	XM_004878214.1
	Rodentia	Jaculus_jaculus	XM_004651581.1	XM_004661221.2	XM_004672101.2	XM_004653438.1	XM_004649433.2	XM_004658006.1	XM_004658625.1	XM_004657836.1
	Rodentia	Mesocricetus_auratus	XM_005066100.1		XM_005086920.1	XM_005078169.1	XM_005072296.1	XM_005077615.1	XM_005082830.1	XM_005077694.1
	Rodentia	Microtus_ochrogaster	XM_005365058.1	XM_005365745.1	XM_005370706.1	XM_005368525.1	XM_005359789.1	XM_005348668.1	XM_005357272.1	XM_005348669.1
	Rodentia	Mus_musculus	AK044412.1		NM_008106.2	AF482427.1	XM_006524455.2		AK021379.1	BC139827.1
	Rodentia	Nannospalax_ehrenbergi	AF309568.1		AF139726.1					AM748539.1
	Rodentia	Nannospalax_galili	XM_008854920.1	XM_008846382.1	XM_008829579.1	XM_008849180.1	XM_008846735.1	XM_008835592.1	XM_008843722.1	XM_008824437.1
	Rodentia	Octodon_degus	XM_004645617.2	XM_004642726.1	XM_004645096.2	XM_004626818.1	XM_004624089.2	XM_004641249.1	XM_004626684.1	XM_012516915.1
	Rodentia	Peromyscus_maniculatus	XM_006978532.1	XM_006979426.1	XM_006992450.1	XM_006996184.1	XM_006994448.1	XM_006976683.1	XM_006970386.1	AY726733.1
	Rodentia	Phodopus_sungorus		AY029604.1
	Rodentia	Rattus_norvegicus	NM_033441.1	NM_031015.1	NM_053548.1	NM_001191933.1	NM_181772.1	XM_008771101.1	NM_001107726.1	NM_138860.1
	Rodentia	Sciurus_carolinensis		DQ302163.1	AF132044.1
	Rodentia	Spermophilus_tridecemlineatus	XM_005333784.1	XM_005319430.1	NM_001282263.1	XM_005326574.1	XM_005318596.1	XM_005340085.1	XM_005330094.1	XM_005340562.1
	Scandentia	Tupaia_chinensis	XM_006160664.1	XM_006146852.1	XM_006166677.1	XM_006142367.1	XM_006149093.1	XM_006148709.1	XM_006162245.1	XM_006165495.1

## Sheet: Sheet3
Taxon	N	17	1	2	3	4	5	6	7	8	9	10	11	12	13	14	15	16	18	19	20	21
Babyrousa babirussa	4	26.5	291.2	143.5	149.3	66.2	44.6	131.8	47	84.5	59.9	76.5	102.9	48.5	11.9	7.6	52.3	64.1	45.1	70.5	150.6	0.6
Catagonus wagneri	2	34.1	302.1	112.9	201.7	83	57.1	126.1	40.9	72.7	76.2	61.8	83.2	53.4	18.9	9.6	57.3	68.1	60.6	71.2	133.3	0.6			1	Skull lenght
Cervus elaphus	4	30.3	426.9	199.1	236.1	128.9	74.8	159	53.8	114.3	101.2	113.8	120.9	83.5	21.2	13.2	84.8	96.4	69.4	81.9	128.2	1			2	Nasion-inion length
Hyemoschus aquaticus	4	39	136.1	85.5	55.1	29.4	35.5	60.2	25.9	45.5	39.9	44.3	37.2	29.5	1.5	2.2	33.3	28.8	30.4	59.9	151.3	1			3	Prosthion-nasion length
Hylochoerus meinertzhageni	4	30	376.8	158.2	220.9	91.3	66.7	199.1	44.5	81.4	85	68.7	138.3	60.9	25.4	9.2	63.8	82.1	33.2	64.7	157.3	0.5			4	Interorbital width
Litocranius walleri	4	25.7	237.9	128	122.6	62.5	60.1	80.9	38.8	48.4	69.6	91.1	73.6	46.6	7.7	4.7	61.3	52.8	96.7	84.4	126.3	1			5	Postorbital width
Mazama gouazoubira	4	34.7	172.7	107	75.7	40.6	41.6	75.4	30.2	52.5	56.2	59.1	52	38.4	2.8	7.3	46.1	41	61.5	73.3	138.3	1			6	Bizygomatic width
Odocoileus virginianus	3	42.1	250.8	121.5	136.8	58.8	54.5	100.3	38.3	61.3	70.1	72.8	74.9	51.9	8.6	7.8	57.2	57.3	65	75	126.9	1			7	Orbit diameter
Oreotragus oreotragus	6	27.4	138.5	87.4	61.7	54.5	46.4	69.3	30.5	41.1	50.3	46.7	50.3	37.8	6.4	2	39.6	36.9	91.8	90.8	114.7	1			8	Temporal fossa length
Ourebia ourebi	4	27.7	166.2	92	87.2	49.8	40.9	67.2	30.5	44.9	49.4	51.7	49.2	36.4	7.2	4.2	40.4	40.5	73.8	80.8	122.1	1			9	Bitemporal width
Pelea capreolus	2	34.7	209.4	104.2	116.8	56.9	57.1	79.3	40.4	49.1	63.7	60.2	63.4	43.7	9.1	3.3	50.4	48.6	86.4	80.9	109.2	1			10	Braincase length
Potamochoerus porcus	4	49.4	348.5	151	198.8	79.4	59.6	166.6	42.2	80.1	74.1	82.9	115.1	56.6	17.2	7.2	61.9	73.4	27.1	58	145.2	0.5			11	Biporionic distance
Procapra gutturosa	3	31.2	246	129.7	129.9	64.9	59	90.1	37.7	53.3	65.2	72.7	61.2	48.3	10.7	3.1	54.5	52.5	75.9	82.3	119.1	1			12	Orbit depth
Pudu mephistophiles	4	42.5	128.7	85.1	51.6	30.9	31.9	65.9	24.2	44.9	42.9	51.5	42.6	28.5	4.3	5.5	36.8	33.7	53	70.5	139.1	1			13	Bioptic foramen width
Raphicerus campestris	6	29.9	139.2	84.3	64.1	44.4	40.7	62.2	28.5	38.8	48.6	49.5	47.4	33.7	7.1	3.9	39.4	37.1	82.8	87.7	126.6	1			14	Temporal fossa Width
Redunca redunca	4	33.3	225.2	113.1	128.4	57.5	49.4	84.5	37.5	54.2	60.6	70	75.8	45.9	5.3	5.6	51.2	50.3	83	78.7	118.9	1			15	Cube root of braincase volume
Sus barbatus	4	42.6	282.8	134.6	149.4	56.6	46	119.2	36.5	66.8	59.8	68.9	89.3	44.5	6.8	6.9	50.5	56.4	31.7	60.6	143.9	0.5			16	Geometric mean of linear variables
Sus celebensis	2	38	294.5	151.5	143.4	59.9	45.6	129.7	37	75.3	58.1	82	90.5	45.8	11.8	6.2	52.5	60.5	30.1	56.8	143	0.5			17	Orbit convergence
Sus scrofa	4	46.8	391.2	184.2	207.7	84.7	63	145.7	49.8	83.3	78	95.5	105.3	61.2	12.6	7.5	67.2	75.7	27.5	58.1	141.2	0.5			18	Orbit Frontation
Tayassu pecari	4	25.7	283.9	125.4	165.9	65.5	45.3	121.1	39.2	88.8	64.8	81.3	77.3	50	10.5	9.7	56.3	62.9	73.4	83.5	142	0.6			19	Orbit verticality
Tayassu tajacu	4	36.5	237.9	108.6	136.3	52.5	40.7	102.6	33.2	74.1	54.8	70	68.5	41.7	4.4	7	47.9	49	59.5	76.2	138.9	0.6			20	Orbitotemporal angle
Tragulus javanicus	6	25.5	89.8	62.3	34.7	25.5	30.4	39.9	19.9	25.3	30.5	28.4	26.5	22.6	3.5	0.2	24	18.4	57	75.4	135.5	1			21	Postorbital gap diameter ratio
Tragulus napu	5	29	105.6	73.1	39	28.8	34.1	48.4	23.4	30.1	35.5	32.4	30.8	25.9	3.7	0.8	27.8	22.6	49.3	73.6	136.3	1
Acinonyx jubatus	6	56.9	178.1	124.9	82.6	40.8	52.6	123.9	46.6	90.5	64.6	70.7	67	52.9	14.7	6	53.6	55.9	63.1	64.2	117.9	0.6
Ailurus fulgens	6	58.8	122.4	84.5	49.4	28.3	28.8	84.5	19.3	72.9	50.2	72.9	52.8	33.3	16.7	10.7	45.8	42.2	47.2	62.7	135.6	0.1
Alopex lagopus	6	43	127.1	73.1	59.4	26.8	23.4	67.6	22.1	55.8	45.7	54.1	38.5	27.5	8.1	11.1	38.9	36.2	36.9	59.4	145.2	0.2
Arctictis binturong	3	54.5	131.6	93.5	47.1	29.1	34.2	74.9	21.7	68.8	46.2	58.1	46.7	38.6	14.2	6	40.2	39.9	53.5	61.9	136.1	0.4
Arctogalidia trivirgata	1	45.5	110.5	82.6	32.3	17.7	17.1	57.4	20.9	62.6	33.2	51.4	32.9	34.3	8	8	31	31.2	49.2	67.1	136.6	0.7
Atilax paludinosus	4	42.6	112.4	79.1	40.3	20.7	14.9	60.5	19.5	69.9	37.7	60.2	35.5	26.9	3.1	11.4	35.5	30.7	56.8	73.5	139	0.8
Atilax paludinosus	2	47.3	115.8	84.4	39	21	16.5	62.8	19.4	72.1	39.8	60.9	37.3	28	3.3	11.7	37	31.7	57	73.6	136	1
Bassaricyon alleni	1	43.4	83.3	58.8	29.2	17.1	20.1	51.4	18.1	44.2	35	45.6	31.9	21.3	7.8	7.5	30.8	27.3	51.2	69.6	138.1	0.3
Bassaricyon gabbi	3	48.2	80.9	57.9	28.5	16.6	18.2	49.4	17.3	44.5	33.9	43.2	29.8	20.2	6.2	7.9	29.6	26	58.5	70.9	131.1	0.4
Bassariscus astutus	4	46.3	83.3	56	32.4	16.7	17.5	49.9	16.5	42.2	34.4	42.3	31.9	20.2	6.7	8.5	29.7	26.4	48.5	65.3	142.5	0.3
Bdeogale jacksoni	5	42.4	108.1	68.4	46.5	23.2	17.3	55.7	18.5	60	34.1	49.8	33.4	25.4	6.8	8.4	31.2	30.8	51.9	64.2	143.1	0.6
Bdeogale jacksoni	1	42.5	110.8	71.2	46.1	24.1	20.7	58	22.7	58.6	34.3	48.4	34.8	28.5	3.7	6.8	31	30.4	52.7	72.6	143.2	1
Bdeogale nigripes	1	34.7	114.6	75.3	46.3	23	15.7	56.8	21	64.8	34.8	52.1	35.6	27.8	3.7	9.5	32.1	30.8	38.6	62.8	155.7	0.6
Canis lupus	6	50.7	255.9	137.4	125.5	46.2	42.2	138.4	37.8	108	68.8	98.5	70.7	56.6	12.5	13.3	62.5	64.5	42.3	58.5	139.1	0.3
Cerdocyon thous	2	50.3	137.8	81.8	61	26.4	32.2	78	25.8	57.3	47.5	52.9	42	33.7	5.9	7.6	39.7	37.5	46.1	65	139.7	0.4
Civettictis civetta	6	48.1	148.1	101.5	52.8	28.7	23.2	75.5	24.3	71.5	40.8	64.8	41.5	39.7	13.7	8.8	38.4	40.7	39.2	60.5	147.6	0.3
Crocuta crocuta	6	56.4	282	190.6	103.8	62.2	51.8	182.8	48.6	142.6	86	130.6	98.1	70.7	27.2	17.1	79.7	83.6	46.9	63.2	134.9	0.4
Crossarchus alexandri	4	39.3	82.8	56.9	29.4	16.1	13.8	39.1	12.7	45.1	28.8	41.7	28.8	17.3	5.6	7.5	26.3	23.7	46.1	67.5	149.7	0.5
Cryptoprocta ferox	6	51.3	127.5	91.5	44.9	27.6	24.1	75.1	25.9	67.2	42	58.9	39.5	36.3	7.9	9	37.9	37.5	43	62.1	142.7	0.3
Cuon alpinus	1	51.7	164.4	99.7	71.9	30.9	30.5	92.4	29.7	74.8	60.6	73.7	51.4	38.4	8.2	15	52.1	46.9	42.1	61.3	141.4	0.3
Cynictis pencillata	6	47.7	77.6	50.7	31.3	20.3	20.1	43.5	15.1	37.7	32	37.2	31.7	16.8	6.5	6	27.1	24.6	45.7	66.9	140.9	1
Cynictis selousi	6	44.2	83.6	60.1	28.3	17	17.8	42.6	16.8	44.2	29.8	41.6	27.4	21	2.4	6	26.9	23.2	47.3	65.9	140.8	0.8
Cynogale bennettii	1	59.5	133.3	95.6	42.2	17	10.3	65.3	19.7	69.5	38.9	61.3	40.2	27.8	6.7	14.3	36.5	33.4	32.5	49.8	149.5	0.1
Dologale dybowskii	4	45	57.3	41.2	19.6	11.7	11	30.7	9.9	34.3	25.3	32.8	21.8	13.8	2.8	7.2	22.2	17.7	63.5	75.2	136.6	0.5
Felis aurata	4	60.6	127.2	97.2	48.8	23	27	82.9	28.4	75.1	49.6	68.4	44.6	40.7	13.1	11.3	44.5	42.2	58.6	60.1	124.7	0.6
Felis bengalensis	5	63.2	89.5	70.6	32.1	15.5	28.3	58.1	22.9	49.5	38.7	47.3	33.7	29.1	7.2	5.2	33.3	29.4	56.6	64.8	123.8	0.9
Felis bengalensis	1	71.2	85.2	69.4	28.5	14.9	25.8	56.7	22.7	50.7	38.5	48.2	31.6	30.1	7.5	6.4	33.4	29.4	59	62	114.7	1
Felis concolor	6	61.1	178.4	127.3	76.5	37.2	42.4	121.6	43.1	100.1	69.2	86.8	69.7	50.4	13	13.4	60.1	58.2	55.4	58.2	124.6	0.6
Felis pardalis	6	62.9	128.9	94.5	49.3	24.5	29.2	85.8	30	75.5	48.9	66.4	47.8	37.4	9.1	9.8	43.6	41.3	54.9	61.9	126.3	0.6
Felis planiceps	1	63.5	95.4	72.7	31.1	12.1	20.8	55.8	23.3	53.5	36.1	49.7	34	26.9	5.1	7.7	32.4	28.6	51.1	63.7	126.5	1
Felis serval	2	69.1	119.8	89.8	45.2	23.7	31.6	79.6	28.9	67.7	48.7	62	45	35.2	9.6	8.6	42.6	39.4	60.4	64	115.5	0.7
Felis silvestris	6	65.4	85.4	66.6	30.1	17.6	30.9	60.8	23.4	46.5	39.8	43.3	36.8	26.4	7.6	4.5	33	29.2	56.9	62.1	120.9	0.8
Felis tigrina	6	64.1	288.2	181.2	131.9	58.1	55	195.6	59	144.8	87.2	127.9	98.5	71.3	23.6	16.1	79.8	85.3	49	53.9	130	0.5
Felis viverrina	2	53.6	113.5	83.5	42	16.4	29.3	69.9	26.8	62.6	46.7	59.4	42.2	31.1	7	8.7	40.8	35.4	50.7	63.2	134.9	0.8
Felis viverrina	2	63.5	127.3	93	49.1	18.5	26.9	83.3	29.2	73.9	47.3	66.2	45	37.6	7	10.2	42.6	39.1	55.9	60.6	127.2	1
Felis wiedii	2	57.4	94.7	74.8	33.6	17	30.8	64.6	25.4	54.3	43.2	52.2	40.8	28.8	6.9	6.2	37.1	32.1	58.8	69.1	125.5	0.9
Felis wiedii	1	66.4	94.7	74.2	33.7	17.3	33.2	64.6	25.3	53.5	42.9	53.3	39.6	30.1	9.2	4.8	37.2	32.5	61.4	65.6	119.4	1
Galidia elegans	4	35.9	67.9	52.3	19.4	15.3	13	38.4	11.7	41.3	28.3	39.6	25	15.2	3.8	7.7	25.5	21	40.5	70.7	152.5	0.4
Galidictis fasciata	1	34.2	67.2	51.2	20.1	17.9	14.9	40.6	12.7	43	28	37.7	26.6	18.2	3.9	6.5	24.9	21.8	49.3	75.2	144.9	0.3
Genetta angolensis	3	54.9	91.6	64.8	30.9	13.1	13.9	44.6	17.3	48.8	31.1	46.7	26.3	20.6	2.4	8.6	28.7	23.8	40.8	56.2	143.8	0.3
Genetta genetta	3	48.1	84.8	60.6	28.3	13	15.3	42.4	18	45.7	29.7	43.1	25.9	20.5	1.6	7.2	27.1	22.3	35	57.7	148.9	0.2
Genetta maculata	6	52.8	93.4	67.7	29.6	14	10.9	46.6	17.6	51	29.1	48.7	26.3	24.4	5	9.1	27.9	25.4	40.6	65.7	144.4	0.3
Genetta servalina	4	48.5	88.7	64.9	28.6	13	14.5	42.1	16.2	46	29.9	46.4	25.9	19.9	2.2	7.7	27.9	22.9	39	57.8	150.8	0.2
Genetta tigrina	1	52.7	93.6	65.8	32.7	13.4	12.1	49.1	18.2	51.7	31.6	48.1	28.1	23.1	0.8	9.8	29.3	22.9	39.9	56.3	145.6	0.4
Genetta victoriae	6	52.5	109.8	76.8	37.1	16.6	16	52	17.7	56.2	33	52.3	31	23.3	4.4	8.5	31	28.1	34.2	53.8	149.6	0.2
Helogale hirtula	6	43.1	53.2	39.5	16.9	11.4	11	30.5	9.6	32.1	23.3	30.5	20	13.1	2.3	6.1	20.5	16.4	52.4	70.9	144.2	0.4
Hemigalus derbyanus	3	42.6	98.6	69.8	31.5	18.4	15.3	48.8	16.4	50.9	31.9	48	28.3	22.2	5.7	8.3	29.5	27	38.4	60.1	150.1	0.1
Herpestes ichneumon	1	34.9	102.5	72.8	35.9	18.5	18.3	51.3	16	60.5	33.2	50.4	32.2	30	5.8	7.4	30.7	29.1	61.8	87.8	146.1	0.9
Herpestes ichneumon	2	39.6	106.1	78	34.3	21.5	21.7	52.1	19	56.8	34.5	49.2	34.6	29.3	7	6.4	31.3	30.4	58.1	83.9	141.5	1
Herpestes sanguineus	1	39	64.9	49.2	19.2	10.2	11.2	30.9	10.6	37.6	25.2	36.4	21.4	18.2	1.9	7	23	18.1	50.4	70.9	149.8	0.9
Herpestes sanguineus	7	41.2	62.9	47.8	19.2	11.9	11.1	31.7	10.3	39.1	24.9	37	20.9	15.6	1.4	6.9	22.9	17.6	54.5	76.4	141.7	1
Herpestes semitorquatus	1	34.3	88.5	65	29.9	17.7	17.2	49.6	16.2	49.9	36.1	47.2	32.6	21.8	2.2	9.4	31.8	25.6	54.8	71	146.9	0.7
Hyaena hyaena	6	51.6	246.9	160.7	96	53.4	40.6	159.7	38.8	129.5	69	113.2	82.6	61.9	22	14.2	65.6	71	47.2	65.8	138.2	0.6
Ichneumia albicauda	3	41.4	111.7	76.7	42.5	21.6	22.2	54.7	20.8	57.7	35	49.3	35.1	26.9	5.1	6.4	31.7	30.4	50	67.9	144.8	0.7
Ichneumia albicauda	2	44.5	112.2	78.6	41.2	21.7	21.4	56.1	20.3	60	35.7	51.6	34.6	27.4	4.7	7.1	32.5	30.7	54.9	69.7	138.8	1
Lycaon pictus	1	48.2	187.1	106.8	85.9	38.5	41.7	118.3	34.7	76.5	62.3	75.4	67	42.4	9.4	10.3	53.5	52.2	43.3	62.7	138.9	0.3
Lynx canadensis	6	59.6	123.8	95.1	47.1	27	38.8	86.8	30.9	69.8	54.6	63.7	50.3	36.7	11.5	7.9	46.3	42.4	56.2	60.4	124.9	0.7
Lynx rufus	6	65	116.7	90.3	44.8	21.9	37.8	78.9	29.4	64.1	50.7	59.3	46.9	34.2	9.4	6.5	43.1	38.7	58	59.4	121.5	0.8
Mungos mungo	6	45.7	74.1	52.1	26.1	14.5	14.5	39.1	12.8	42	28.5	39.8	28.2	17.1	3.3	7	25.6	21.8	56.2	77.3	141.8	0.5
Nandinia binotata	6	47.5	98.2	70.2	33.4	18.8	13.5	56.7	17.8	56.5	30.9	49.3	33.8	30.5	7.8	8.7	29.1	29.3	48.3	64.5	142.5	0.4
Nasua nasua	4	40.3	129.1	78.7	54.2	25.1	22.9	66.7	19.2	57.5	43.6	52.8	42.8	23.3	10.5	10.3	37.4	35.8	32.3	59.5	154.1	0.2
Neofelis nebulosa	5	61.1	154.9	109.2	60.9	27.1	29.1	101.5	36.2	86.4	54	75.6	54.6	42.7	10.3	12.5	48.7	47.4	47.6	55.1	131.7	0.3
Nyctereutes procyonides	2	49.6	107.4	60.4	51.1	20	19.1	59.9	19.3	49.8	40.1	45.9	34.6	24.2	6.4	10.5	33.8	31	45.6	61.5	142.5	0.4
Otocyon megalotis	2	53.1	116.2	64.9	54.4	22.5	28.6	65.1	22.7	50	45	49.4	40.5	27.6	6.2	8.2	37.4	32.1	47	64	137.6	0.6
Paguma larvata	2	52.5	118.7	81.7	43.3	23.4	22	63.5	21	64.2	37.8	55.5	37.6	31.6	9.9	7.9	34.6	34.6	42.7	61.8	144.4	0.3
Panthera leo	2	67.6	328.3	198.1	154.9	69.3	54.3	224.2	61.1	148.3	92.6	119.8	114.5	81	30.9	19.2	81.3	94.7	41.5	50.2	131.5	0.5
Panthera onca	6	62.1	265.1	176.7	114.6	50.7	48.7	175.1	50.8	144.7	82	120.7	98.3	65.9	19.9	16.6	75.1	78.8	54.5	60.9	127.4	0.5
Panthera uncia	6	59.4	184.5	129	74.9	44	50.2	127.4	44.5	93.3	68.7	86.3	80.6	50.2	18.8	9.3	59.7	60.3	49.3	56.8	125.7	0.6
Poiana richardsoni	2	47.5	65.9	44.1	26	10.2	12.4	33.9	15.4	35.3	24.6	36.7	20.3	15.7	2.2	6.1	22.6	18.7	38	58.1	150.1	0.3
Potos flavus	5	53.1	89	66.8	32	19.1	21.4	58.9	20.2	55.9	40.3	53.8	35.8	23.6	8.8	9.4	35.8	31	61.4	70.6	132.1	0.3
Prionodon pardicolor	1	38.2	66.8	50	20.7	11.5	13	33.8	14.1	37	23.9	38.9	20.4	18	4.4	5.4	22.6	19.9	35.2	59.2	153.2	0.1
Procyon lotor	6	55.6	114.4	77.1	46.7	24	25	73	21.9	63.2	48.9	61	48.8	29.3	10.6	11.9	42.4	38	48.7	59.5	138.9	0.2
Proteles cristatus	6	69.3	147.2	88.1	65.7	34.7	38.5	85	28.8	61.2	51.8	57.7	53.1	35.8	17.7	6.7	43.3	44.3	58	66.5	119.5	0.6
Salanoia concolor	2	36.4	75	54.4	24.6	17.4	16.6	39.1	12	41.4	30.6	41.8	26.4	14.6	6.3	7	27.4	23	45.9	73.9	148.2	0.4
Speothos venaticus	2	45.3	128.5	84.2	47.6	28.2	22.8	80	22.2	65.1	46.2	58.7	44	32.8	6.6	11.7	40.3	37.6	38.6	67.1	147	0.1
Suricata suricatta	4	42.6	61.1	45	20.9	12.7	20.6	39.7	13.2	31.7	28.9	31.9	28.3	17.7	2.3	4.2	24.1	19.4	70.4	76.9	127.2	1
Suricata suricatta	5	43.4	62.6	44.9	23.1	13.3	21.2	41.3	13	32.6	29.7	32.6	29.6	17.9	2.8	4.3	24.7	20.1	73.6	77.2	127.8	1
Urocyon cinereoargenteus	6	56.2	120.4	71.1	53.3	24.3	26.6	67.7	20.7	54.5	44.8	54	38.1	28.9	5.1	9.1	38.4	34	54	66.2	131.4	0.5
Viverra megaspila	1	48.4	154.8	94	66.8	25.1	25.9	74.8	27.2	70.2	43.9	67.6	44.2	32.5	15	9	40.9	41.9	32.7	58.8	154	0.2
Viverra paradoxurus	1	49.9	88.8	66.7	26.7	13.9	12.5	45.6	18.3	46.6	30.9	46.7	30.5	*	*	9.2	28.6	*	40.1	53.3	149	0.3
Viverra tangalunga	5	52.2	116.9	78.5	43.2	20	16.4	58.8	21.7	58.9	35.8	53.3	33.4	31.1	11.5	9.7	32.9	33.4	39.9	57.1	145.8	0.2
Viverra zibetha	4	49.2	128.5	86.9	46.4	21.3	21	60.7	21.7	62.9	38.9	60.1	36.1	33.3	12.6	9	36.2	36	34.2	57.5	150.8	0.2
Viverricula indica	6	47.4	100.2	72.6	32.5	14	12.7	47.4	17.7	54.4	30.5	53.2	27.4	22.1	2.1	8.9	29.6	24.5	39.7	59.1	149.3	0.3
Vulpes vulpes	6	45.2	141.1	79	66.3	26.5	24.4	71.9	25.4	60.2	46.4	57.9	40	30	7.1	11	40.3	38	37.4	58.6	145.2	0.3
Acerodon celebensis	3	53.3	64.5	46.1	23.5	9.2	6.8	36	14.5	37.1	23.2	31.9	18.2	14.6	4.8	8.2	20.8	18.7	63.8	62.5	122.1	0.8
Acerodon leucotis	1	58.3	66.4	45.6	27.2	9.8	7.1	36.7	13.6	37.7	23.2	33.3	18.5	15.6	6.1	8.1	21.1	19.5	59.7	51	122.6	0.8
Cynopterus brachyotis	3	42.7	28.1	22.6	7.9	5.8	5.9	18.1	7.8	15.7	12.1	15.1	10.2	6.5	3.9	3.1	10.5	9.6	50.9	67.2	136.9	0.3
Dobsonia exoleta	6	52.9	50.3	36.7	17.9	8.8	6.8	29.3	11.1	30	18.7	27.2	17.3	12.6	5.1	6	17.1	15.9	57.9	65.5	128.3	0.4
Dobsonia minor	6	50.8	37.1	26.3	14.3	8.1	6.7	23	10.3	21.3	15.1	19.3	13.2	10.4	4.8	4.2	13.2	12.8	67.2	75.6	122.5	0.5
Eidolon dupreanum	3	47	55.2	39.6	20	9.8	10.2	30.6	11.6	27.6	21.1	26.5	16.9	12.2	4.9	5.4	18.4	16.7	64.4	63.1	130.3	0.5
Eonycteris major	1	41.2	39.3	28.1	13.7	7.6	8.4	20.3	8.6	18.3	15.9	18.2	13.8	8.6	3.2	3.8	13.4	12	65.8	70.6	135.7	0.1
Eonycteris robusta	2	45.6	36.6	24.5	15.3	7.7	7.8	21.6	9.5	18.8	14.9	17.3	12.2	8.6	5	3.6	12.6	12.1	68.9	72.5	131.8	0.2
Eonycteris spelaea	6	45	35.3	23.2	14.4	7.6	6.9	21.8	9.4	18.3	13.9	16.9	12.1	8.7	4.3	3.5	12	11.6	73.2	75.4	129.4	0.2
Hypsignathus monstrosus	6	40.8	62.9	39	29.8	12.5	10.9	33.1	14.2	22.7	20.1	21.1	16.6	13.2	6.8	4.6	16.5	17.7	39.7	54	148	0.3
Nyctimene celaeno	6	50.1	35.6	25.1	15.5	6.9	6.2	23.6	11	20.2	15	19.3	12.8	10.6	4.8	4.4	13.1	12.6	52.3	59.4	135.9	0.5
Nyctimene major	6	53.7	36.4	26.1	15.4	6.9	5.5	21.8	9.4	21.4	14.1	20	12.6	9.7	4.8	4.3	12.7	12.2	54.8	58.9	130.5	0.5
Pteropus admiralitatum	4	58.1	51.9	36.2	19.6	8	7	29.9	11.3	29.5	19.8	27.9	14.4	12.3	4.7	6.4	17.9	15.8	66.5	64.4	120.2	0.6
Pteropus alecto	6	52.8	69.9	50.1	24.8	9.7	8.8	34.5	14.2	36.2	23.4	33.6	18.7	15.9	5.5	7.3	21.3	19.6	59.9	57.1	125.6	0.6
Pteropus anetianus	3	55.9	60.7	44.2	20.5	8.6	6.8	35	13.1	36.3	21.6	31.9	16.3	14	3.9	7.4	19.8	17.4	61.9	60.3	120.7	0.6
Pteropus conspicillatus	6	47.6	73.5	51.9	26.6	10.1	7.6	39.9	15.1	40.4	25.1	36.2	21.6	15.8	5.4	8.7	22.8	20.7	59.7	59.6	128.7	0.7
Pteropus giganteus	3	53.1	65.7	49.3	21.5	9.4	10	34.5	13.8	33.2	24.1	31.6	19.1	14.7	5.3	7	21.3	19	55.6	55.8	129.5	0.5
Pteropus hypomelanus	1	57.4	64.5	46.2	23.3	8.9	7.5	33.7	12.6	34.9	22.3	31.6	20.4	14.3	4.1	7.4	20.2	18.2	62.2	57.1	120.7	0.6
Pteropus leucopterus	1	51.7	63.1	40.3	28.4	10.1	8.3	34.8	14.4	34.1	23	31.1	20.1	14.3	5.2	7.4	20.5	19	61.6	55.8	125.2	1
Pteropus lylei	6	50.3	60.1	45.2	20.1	8.8	10.4	31.9	13.4	31.7	22.9	30.6	18.6	13.7	5	6.2	20.3	18	64.3	60.4	127.2	0.6
Pteropus neohibernicus	6	49.5	85	58.2	32	11.1	7.9	44.6	16.8	46.2	26.1	40.4	23	16.7	5.8	9.1	24.3	22.8	58.1	59.6	128.5	0.8
Pteropus ornatus	4	54.4	67.7	46.1	25.7	9.5	6.7	35.2	13	37.9	22.6	34	20.4	14.2	4.8	8	20.9	18.9	59	57.2	124.8	0.7
Pteropus poliocephalus	2	50.9	69.5	45.5	30.4	10.7	7.9	39.3	14.6	38.9	25.4	35.3	21.9	15.5	5.1	8.8	22.8	20.6	66.2	60.8	125.9	0.8
Pteropus poliocephalus	1	47.8	68.1	42.6	31.4	10	8.4	38.3	14	36.6	25.1	33.7	21.4	14.5	5	8.4	22.3	20	69.4	62.7	126.6	1
Pteropus rayneri	4	52.3	72.2	47.2	30.4	10.4	8.5	38.3	14.2	40	24.7	36	22.2	15.5	5.8	8.1	22.5	20.8	61.1	59	127.7	0.7
Pteropus rayneri	1	49.9	74.7	49.2	31	10.9	9	40.7	14.2	41.7	26.7	37.8	22.9	15.5	6.9	8.8	24.2	21.9	70.6	67.7	121.8	1
Pteropus rodricensis	1	55.6	51.5	33.8	21.5	8.2	7.2	29.5	9.6	27.8	19.4	27.1	17	12.2	4.6	6.1	17.5	15.7	70.4	66.5	122.7	0.8
Pteropus rufus	6	54.9	70.3	43.5	32.2	9.9	7.8	39.9	13.8	39.6	24.1	34.8	21.1	14.5	5.4	8.1	21.9	20.1	66.7	60.9	122.6	0.8
Pteropus scapulatus	5	48.3	55.1	38.1	22.7	9.3	9.4	32.8	12.7	31.2	22.4	27.5	18.3	12.7	4.6	6.5	19.3	17.4	74	66	121.6	0.9
Pteropus scapulatus	1	58.2	57.3	37.3	24.4	8.7	9.6	37.6	13.2	31.6	22.8	27	18.7	14.6	4.2	6.6	19.5	17.8	67.3	60.2	115	1
Pteropus seychellensis	1	48.3	63.6	38.9	30	9.9	8.2	37.4	12.1	34.7	22.8	31.1	19.6	12.9	6.5	7.3	20.4	19	78.6	73	121	0.9
Pteropus speciosus	6	49.4	57.1	37.7	24.6	8.3	7.6	31.1	12.8	32.2	21	28.8	16.8	11.7	4.4	6.7	18.8	16.9	65.5	62.3	125.4	0.7
Pteropus vampyrus	1	54.1	83.3	52	38	11.6	9.3	46.9	17.2	44.1	27.5	40.4	23.6	17.8	6.4	9.1	25.2	23.6	59.6	55	125.4	0.9
Pteropus vampyrus	1	46.2	86.1	52	40.5	11.9	9	47.2	17.1	47.1	26	39.3	22.2	16.7	7.6	8.5	24	23.7	68.5	61.4	125.9	1
Rousettus aegyptiacus	6	38.6	40.1	29.1	13.8	7.8	8.7	23.9	9.9	19.9	16.4	19.5	14.2	9.1	3.7	3.8	14	12.7	52.4	62.2	141.8	0.3
Thoopterus nigrescens	6	47.2	37.1	27	13.1	8.5	7.3	23.7	8.8	21.3	14.6	20	13.5	9	4	3.6	13.1	12.3	59.8	64.4	131.1	0.3
Chaetophractus villosus	1	37.4	82.4	58.2	25.8	34.8	25.3	58.3	16.4	34	39	32.1	46	19.3	16.1	6.9	29.5	29.8	14.8	56.9	160.7	0.2
Euphractus sexcinctus	1	26.4	85.7	69.2	19.5	32.7	25.5	52.6	16.2	33.7	39.7	39.4	46.5	17.9	15.9	7.1	31.9	29.7	2.3	69.8	156.7	0.2
Priodontes giganteus	1	12.9	170.9	121.6	54.8	50.8	42.9	79.6	31.6	54.9	62.2	64.6	47.3	23.5	25.2	9.7	50.8	48.3	39.8	82.2	157.8	0.1
Thylacinus cynocephalus	3	56.1	225.9	118.1	116.4	48.1	45.4	125.4	34.9	89.3	51.5	77.4	59.2	60.6	13.3	5	47.5	55	60.7	65.9	125.6	0.4
Cynocephalus variegatus	6	38.7	71.7	43.5	32.9	18.9	20.9	40.5	20.4	19.5	26.1	32.4	32.2	18.6	8	2.6	22.6	21.7	50.6	66.8	138.7	0.6
Cynocephalus volans	6	45.9	70.9	44	31.7	19.2	17.7	44.9	17.8	28.2	23.4	31.9	30.1	19.2	7.5	2.8	20.9	22.1	53.2	62.8	131.6	0.6
Caluromys derbianus	6	45.2	56.4	35.7	24.1	10.6	8	31.9	11.6	25.1	19.6	24.4	19.3	14.2	3.1	5.8	17	16.2	42.2	56.7	141.6	0.4
Caluromys lanatus	6	51.6	59.6	36.5	26.6	10.7	8.4	34.2	12.7	27.9	21	26.6	20.3	15.1	3.9	6.3	18.3	17.5	44.5	57.8	140.9	0.4
Caluromys philander	5	48.7	57.8	35.1	26.3	10.1	7.5	32.6	13.2	25.8	20.9	26.6	19.9	14.3	3	6.7	18.2	16.8	41.6	55.6	144.6	0.4
Chironectes minimus	6	51.1	68.8	36.7	34.7	13.4	8	39.5	12.9	32.2	23.3	27.4	23.3	18.3	3.8	7.6	19.8	19.5	43.4	52.3	142	0.3
Didelphis albiventris	4	45.9	96.4	51.5	47.7	19.9	11.7	52.2	13.4	44	28	34	27.1	20.4	9.5	8.1	24.1	26.1	35.2	54.2	150.9	0.1
Didelphis marsupialis	4	57.2	77.8	40.8	39.7	14.6	9.9	39.7	10.8	35.7	22.4	26.5	20.4	19.7	6.7	6.2	19.1	20.7	34.9	46.1	148.2	0.1
Didelphis virginiana	6	59.8	111.4	58.9	55.6	22.9	12.3	60	14.7	51	29.1	37.5	30.6	27.5	7.3	8.4	25.5	28.7	34.7	49.3	146.4	0.1
Lutreolina crassicaudatus	3	46.5	64.8	39.9	27.7	10.3	8.9	34.9	10.4	33.2	18.6	26.5	20.2	18.3	5.8	4.8	16.8	18.1	36.4	59.2	154.3	0.3
Marmosa murina	4	45.8	36.6	21.4	16.8	6.6	6	20.3	8.3	14.9	13.5	15.7	12.3	8.2	2.5	3.7	11.4	10.7	40.7	60.7	144	0.2
Marmosa robinsoni	3	42.4	35.6	19.9	17.1	5.8	5.5	19.9	7.9	14.4	13	14.9	11.4	8.2	2.5	3.8	11	10.3	32	59.9	151.7	0.1
Metachirus nudicaudatus	5	44	59.4	30.5	30.3	12.1	9.3	30.5	11.4	25.1	19	22.6	17.2	13	4.9	4.8	16.2	16.6	19	49.3	162.5	0.2
Monodelphis americana	2	42.8	30.8	16.6	15	6.6	6.1	17.8	7.3	12.8	11.7	12.3	11.1	4.9	3.8	2.8	9.6	9.4	13.5	48.2	168.1	0.2
Monodelphis brevicaudata	3	47.7	35.2	18.5	17.8	7.5	6.6	19.2	7.4	15.1	13.1	15.8	12.8	6.8	3.5	3.2	11.2	10.7	21.1	57.8	164.7	0.2
Philander andersoni	6	45.3	69.3	35.5	35.9	13.1	9	35	10.5	30.2	20.9	26.4	19.4	15.1	5.5	6	18.2	18.6	27.2	49.2	158.4	0.1
Philander opossum	6	49.2	58.8	32.3	28.9	10	8.1	30.7	9.8	26.5	18.8	23.7	15.9	13.4	4.6	5.4	16.4	16.1	31.7	51.1	154	0.1
Dactylopsila palpator	3	59.5	57.1	38.6	25.3	14.9	9.1	43.9	10	33	25.1	37.1	35.5	17.8	5.4	8	23	20.8	45	48.1	136.7	0.2
Petauroides volans	3	51.1	58.5	40.3	22.2	14.2	7.4	37.1	11.9	25.8	23	32.5	29.5	16.9	4.3	7.8	20.8	18.9	38.7	59.2	144.4	0.1
Petaurus australis	3	42.7	51.3	37.8	19.2	15.7	10.9	36.7	11.2	23	24	31	28.7	15.8	5.5	6.5	21	18.9	58.8	69.8	131.2	0
Phalanger carmelitae	5	62.4	73.5	45.6	32.1	11.2	9.6	46.8	17.5	34.7	28.4	37.2	32.9	17.9	6.6	9.4	25	23.1	38.6	49.1	143.6	0.3
Phalanger lullulae	2	62.3	65.3	43	26.6	11	10.5	42.4	14.9	31.6	25.5	32.4	32.1	16.4	5.5	7.5	22.2	20.9	42.5	49.1	140	0.2
Phalanger orientalis	4	62.6	90.6	56.8	39.8	13.7	9.4	54.2	21.2	40.6	32.4	46.7	38.3	21.3	5.9	11.5	29.5	26.8	41.5	49.2	139.7	0.3
Phalanger sericeus	5	61.2	73.3	47.1	31	10.8	9.2	47.4	16.5	39.4	28.7	39.4	34.1	18.6	6.5	9.8	25.7	23.4	39.2	48.5	145.2	0.2
Phalanger vestitus	1	65.2	74.7	47.5	31.8	11.4	9.6	45.7	15.3	33.8	27.5	38.2	34.9	16.4	5.6	8.9	24.7	22.6	27.5	39.8	153.9	0.1
Pseudocheirus caroli	2	47	58.3	38.1	24.4	12.9	7.3	35.4	10.8	21.7	20.2	32.7	28.8	16.9	4.4	6.5	19.1	18	36.3	52.5	151.8	0.2
Pseudocheirus forbesi	3	53.2	60.1	38.5	25.7	12.1	6.8	34	11.6	21.9	20	33.8	29.9	18.3	3.8	6.6	19.2	18.1	41.4	51.6	148.7	0
Trichosurus arnhemensis	4	55.5	65.6	42	27.3	9.4	8.8	42.5	15.8	32	24.6	34.5	30.6	15.9	3.4	7.9	22.2	19.8	27.4	46.8	157.9	0.2
Trichosurus caninus	5	55.3	84.9	53.9	34.6	12.2	10.8	54.6	19.3	42.1	33	43.9	39.5	21.1	5.2	11.1	29.2	25.9	26.3	44.9	157.4	0.2
Trichosurus vulpecula	5	59.7	92.8	56.7	41.8	14.8	10.2	55.7	18.8	43.1	31.3	45.2	39.9	22.9	3.3	10.5	28.5	26.1	30.9	43.6	153.9	0.1
Ateletix albiventris	3	37.5	42.7	28.1	16.3	13.1	11.5	27.5	8.2	23.8	19.1	20.9	19.3	9.4	7.1	3.8	15.9	15.1	32.5	67.1	156.3	0.3
Echinosorex gymnusa	6	40	85.1	47.1	38.8	20.3	14.1	43.9	10.4	37.8	26.7	29	26.9	18.8	7.1	6.3	22.1	23.2	12	57.5	167.2	0.2
Erinaceus europaeus	4	31.8	51.6	33.5	21.1	16.5	14.5	32	9.8	24	22.3	22.4	22.9	11.7	9.1	3.9	18	17.8	34.2	66.5	158.5	0.1
Hemiechinus albulus/collaris	1	27.5	46.8	27.4	20.6	14.5	12	29	9.4	24.5	20.6	22.6	23.7	13.7	7	4.3	17.1	16.8	37	66.8	155.1	0.1
Paraechinus hypomelas	2	37	50.9	31.4	20.5	14.6	12.7	30	9.1	25.1	21.7	23.9	25.7	12.7	7.3	4.5	18.1	17.4	31	67.7	157.6	0.2
Dendrohyrax arboreus	2	46.7	94.2	70	26.8	21	24.2	50.5	16.2	34.7	32.7	40.3	30	23.2	6.8	4.3	28.3	25.8	46.3	72.4	141.2	0.9
Dendrohyrax arboreus	4	49.4	96.3	71.1	28.5	21	26.5	53.7	16.4	35.4	33.9	40.6	31.1	24.2	6.7	3.7	29	26.5	49.6	74.8	137	1
Dendrohyrax dorsalis	6	44.5	108.8	75.6	36.5	24.4	27.3	59.7	18.2	30.5	40.3	43.5	36	25.9	8.4	6.5	33.3	30.4	53.6	74.5	140.5	1
Heterohyrax brucei	6	45.2	77.3	57.8	23.2	18.9	20	44.4	15.3	28.5	30.3	32.5	30.4	20.4	5.5	5.1	25	23.1	54.5	77.4	134.8	0.8
Procavia capensis	6	43.4	89.1	65.1	28	22.1	18.5	53.3	15.1	37.8	32.8	38.8	33.2	22.7	7.1	7.2	28	26.7	51.8	77.1	137	0.8
Elephantulus myurus	3	38.6	36.6	21.2	16.3	7.4	7	20.2	8	11.7	15.6	18.7	15.2	7	3.6	4.3	13.4	11.3	6.1	51.6	166.1	0.2
Macroscelides proboscideus	3	48.2	34.1	23.2	11.8	6.8	7.1	21.5	7.8	16.8	17.1	21.2	20	6.4	4.7	5	14.8	12	15.4	47.4	159.8	0.1
Petrodromus sultan	4	45.4	56.3	33.4	24.7	8.6	17.3	28.7	14.4	15.8	20.1	16.1	19.4	10	4.1	1.4	15	14.3	10.4	51.9	168.7	0.3
Petrodromus tetradactylus	4	41.2	53.5	33.2	22	9.3	8.3	28.9	13.5	12.1	20.8	25.7	20.1	11.3	3.2	6.2	18	15.2	5.8	50	168.5	0.2
Rhynchocyon chrysopygus	2	17.6	66.7	43	25.5	27.8	26.4	34.7	14.8	16.6	26.1	21	27.2	14.9	6.1	0.2	19.6	16.1	8.9	77.7	148.3	0.8
Rhynchocyon cirnei	2	14.1	68.9	45.6	25.4	24.9	26.1	34.4	15.6	17.7	25.1	18	25.8	15.1	5.6	0.5	18.1	17.3	14.3	69.6	160.2	0.7
Rhynchocyon petersi	1	20.9	65.3	43.7	23.4	24	25	32.6	13.8	15.8	24	16.4	23.5	13.9	5.3	0.5	17.1	16.3	27.7	72	151.3	0.7
Equus caballus	4	24.4	599.9	275	346	167.7	89.4	223.7	72.4	168.3	106.7	156.1	125.1	90.8	56.2	8.7	97.5	124	65.9	80.3	128.6	1
Equus hemionus	1	20.7	489.2	258.2	248.7	120.6	77.2	182.9	64.6	155.4	102.9	155.2	107.8	68.8	46.8	12.8	95.1	110	61.7	82.3	132.1	1
Equus przewalskii	3	27.9	512	239	290.5	135.9	77.1	193.1	62.9	144.8	96.7	145.2	106.6	76.6	41.7	9.8	89.2	108.1	48.2	70.8	135.5	1
Equus zebra	3	24.9	537.8	240.4	317.2	138.7	80.6	199.9	62.6	160.5	103	152.6	118.9	81.3	42.7	11.2	94.6	114.5	66.6	81	130.4	1
Tapirus pinchaque	3	28.2	331	145.9	196.3	83	65.3	156.2	52.1	135.3	89	105.8	88.8	84.2	24.3	11.8	76	85.4	45.9	72.6	155.1	0.2
Tapirus terrestris	3	37	378.8	183.7	202.6	83.6	65.1	176.3	56.7	166.3	91.1	138.7	93.4	98.4	32.3	13	84.5	96.5	51.1	73.5	147.4	0.1
Bradypus tridactylus	5	28.6	68.8	58.9	19.6	23.6	24.1	45.9	18.6	34.6	32.2	38.2	32.3	17.5	13.8	4	27.4	25.5	60.6	80.3	147.8	0.4
Bradypus variegatus	6	23.4	63.6	55.4	18	21	21.7	40.6	18.5	33.8	30.7	37	32.8	15.1	13	4.5	26.3	24.2	53.6	81.5	149.8	0.3
Choloepus didactylus	4	35.9	113	90.4	37.6	35	31.4	70.2	23.1	52.4	49.4	52.1	44.3	31.3	20.1	9	40.5	39.5	61.3	74.1	141	0.3
Choloepus hoffmanni	3	38.4	87.1	69.4	29.9	26.6	25.5	58.3	21.9	43.1	42.2	39.5	37.1	27.3	16.9	8.3	33.2	32.6	61.3	71.4	143.6	0.3
Alouatta belzebul	6	73.7	111.2	73.7	43.5	12.1	39.9	74.4	23.4	49.7	51.7	55.1	45.9	28.3	9.8	5.9	42.6	34.3	54.1	81.4	124.4	1
Alouatta caraya	5	76.5	116	77.8	42.4	10.3	38.3	78.1	21.5	54.7	51.9	57.8	46.2	28.5	9.3	6.8	43.3	34.5	54.9	83.1	124.6	1
Aotus nigriceps	6	62.8	62.3	53.2	22.6	5.4	33.1	39.6	20.8	29.5	35	36.6	30.8	20.4	2.6	1	28.7	18.3	73	73.8	118.6	1
Aotus trivirgatus	6	67.5	62.2	51.5	22.6	5.8	32.7	39.5	20	30.9	33.9	33.7	31.6	20.7	2.8	0.7	27.3	18.2	67.3	71.5	117.2	1
Arctocebus calabarensis	6	56.2	55	40.7	18.1	6.2	17.3	33.1	13.7	22.4	24.4	28.4	24.1	12.3	7.8	3.5	20.7	17.5	51.5	56.1	134.8	1
Ateles belzebuth	6	75	114.5	87.8	37.7	11.4	51.6	68.9	22.8	55.7	64.1	71.6	54.6	30	9.8	6.2	53.6	36.9	73	83	113.8	1
Ateles geoffroyi	6	80.8	111.7	86.3	37.9	9.2	48.1	68.9	22.8	63.7	59.9	68.7	49.9	30.5	7.6	5.9	50.6	35.1	74.2	86.3	107.5	1
Ateles paniscus	3	79.9	115.1	84.7	42.8	10.6	49.3	66.8	24.2	58.6	60.6	68.4	53.2	31.6	10	5.7	50.9	36.7	72.6	81.8	109.6	1
Avahi laniger	4	54.7	53.3	46.1	15.2	11.4	21.2	36.6	17.3	27.2	26.7	30.5	26.5	14.7	7	2.8	22.5	19.2	60.6	68.8	121.9	1
Brachyteles arachnoides	3	82.4	113.4	85	39.5	11.8	46.9	73.4	24.7	60.6	63.5	68.9	52.7	30.3	11.9	8.3	52.6	38.5	71.8	84.7	110.8	1
Callicebus caligatus	6	76.5	65	53.2	22.2	6.8	30.5	40.4	16	33.4	35.6	36.8	31.1	19.9	4	2.6	29	20.7	74.8	82.6	110.9	1
Callicebus moloch	6	85.4	62.8	51.7	21.6	6	30.4	39.7	16.4	32.3	35.3	39.1	33.5	19.4	5.6	2.4	29.4	20.9	76.6	86.1	103.6	1
Callicebus personatus	4	82.3	64.7	54.4	21.5	6.5	30.2	40.5	14.8	35.7	35.7	37	30.8	20.2	4.9	2.7	29.1	21	79.4	87.9	102.8	1
Callicebus torquatus	6	69.9	66.1	53.3	23.2	7.8	32.1	42.6	15.5	30.7	36.9	35	33	20.2	5.3	2.4	29.2	21.5	76.7	86	113	1
Callimico goeldii	2	69.9	51.2	45.7	15.9	5.4	26.1	33.5	11.7	33.2	29.4	34.7	26.3	16	3.4	1.7	25.1	16.9	87.3	90.6	101.8	1
Callithrix argentata	6	61.9	44.7	38.7	14.6	5.3	21.2	28.8	9.4	25.6	25.1	29.2	21.8	13.2	2.7	1.9	21.3	14.6	92.6	95.3	100	1
Callithrix humeralifer	6	64.5	46.9	40.6	14.6	5.4	22.5	31.4	9.7	29.5	26	29.5	22.2	14.2	3	1.8	21.9	15.2	95	102.1	99.9	1
Callithrix jacchus	1	63.5	46.7	40.4	14.1	5.5	21.4	26.4	9	24.5	25.1	30.7	23.9	13.8	2.8	1.9	21.7	14.8	83.5	88	107.8	1
Cebuella pygmaea	6	66.7	35.1	30.3	10.6	4.3	17.5	22.2	8.1	18.8	20.7	22.7	19.2	11.1	2.9	1.6	17.2	12	88.4	96.7	97.2	1
Cebus albifrons	6	77.9	89.6	71.8	30.4	6.3	37.9	61.8	19.8	63	50.7	56.1	43.2	26.1	4.6	6.4	42.3	29.2	74.9	80.4	105.1	1
Cebus apella	6	74.8	95.7	76.7	34.1	5.8	38.8	66.3	21.2	63.4	52.3	64.2	48.7	27.4	5.6	6.7	45.1	31.2	78.9	83.6	107.1	1
Cebus capucinus	6	72.8	91.5	73.9	32	5.8	40.3	61.1	20.7	57.4	52.1	57.3	45	26.2	6	5.9	43.4	29.8	78.1	80.8	109.2	1
Cercocebus agilis	6	87.7	123.8	86.1	57.7	8.7	46	81.1	23.3	67.4	63.3	70.5	62.3	32.8	6.5	8.7	52.9	38.5	82.8	79.1	92.4	1
Cheirogaleus major	6	55.8	55.8	38.3	22.5	8.9	14.9	36.3	15.2	25.6	26.1	29.7	24.5	13.7	6.6	5.6	22	19.1	61.1	64.1	125.1	1
Cheirogaleus medius	1	66.9	46.1	32.5	18.6	7.4	13.5	30.2	12.8	24	22.5	23.3	20.9	11.3	6.1	4.5	18.3	16.2	63.8	56.9	116.6	1
Chlorocebus aethiops	6	91	102.9	74.1	43.6	6.3	41.8	69.2	21.8	56.1	55.4	59.3	55.3	29.5	6.2	6.8	45.6	32.7	77	79.5	95.3	1
Colobus guereza	5	79.2	116.7	83.9	45.6	12.4	45.4	80.2	21.3	61.9	59.7	66	59.8	32.7	9	7.1	49.7	37.9	71.4	82.4	107.3	1
Daubentonia madagascarensis	4	56.4	85.5	72.2	28.6	25	33.6	58.4	21.7	44.9	43.9	48	39.8	23.3	16.4	5.2	36.4	32.3	56.5	67.5	125	1
Erythrocebus patas	4	91.3	138.4	100	58.2	8.2	48.5	82.4	22.8	73.5	60.4	72.6	61.5	37.4	7.7	6	51.8	39.2	91.8	92.9	84.4	1
Eulemur coronatus	5	51.7	79.1	58.4	27.6	15.8	27.1	46.1	18.1	34.7	35.3	37.1	31.1	19.3	9.2	4.1	28.9	25.4	56.9	60.6	125.9	1
Eulemur fulvus	6	56	85.1	60.9	31	14.9	30.3	46.4	18.7	35.9	37	40.1	31.3	20.7	9.4	3.4	30.7	26.1	60.3	58.8	124.4	1
Eulemur macaco	3	54.6	89	63.1	33.8	19	30.2	53	19.7	41	37.9	41.1	34.5	21.7	12.4	3.9	31.4	28.6	61.7	62.9	120.8	1
Eulemur mongoz	1	57.8	76.8	59.2	25.2	15.8	28.3	45	18.9	34.8	36.3	38.3	31.7	18	9.3	4	29.8	25.3	64.5	66.4	113.8	1
Eulemur rubriventer	3	61.1	87.4	63.1	32.5	17.3	27.3	53.9	20.1	41.9	38.5	41.3	33.4	22.9	10	5.6	31.8	28.7	65	65.1	114.9	1
Euoticus elegantulus	6	42.7	46.3	37.7	16.1	5.4	17.9	32.3	18.4	20.6	24.4	21.4	21.2	12	4.1	3.3	18.8	15.7	61.8	62.9	126.1	1
Galago alleni	4	50.3	50.6	37.2	17.4	5.8	18.4	30.9	16	20.3	23.9	22.7	21.6	12.4	4.2	2.7	18.9	15.7	60.2	66.2	126.9	1
Galago senegalensis	6	46.3	43.8	34.2	16.1	5.2	18.1	30.9	15.8	21.3	23.7	20.5	19.5	12	3.8	2.8	18.2	15	70.8	69.3	120.3	1
Galagoides demidoff	6	47	35	27.5	11.7	4.3	14.4	22.6	11.2	15.2	19.3	16.5	15.8	8.8	3.6	2.5	14.8	11.8	64.6	69.9	127.4	1
Gorilla gorilla	2	107.7	287	183.9	128.5	31.5	76.1	180	47.5	149.8	116.6	151.9	133.6	62.3	37.3	20.3	102.6	89.9	74.9	88.8	79.8	1
Hapalemur griseus	6	60.2	63.1	50.1	22.8	8.2	21	41.4	15.9	32.7	29.6	34.4	28.1	16.5	4.7	4.3	25.1	20.6	60.2	54.2	123.3	1
Hapalemur simus	1	64.1	82.3	68.3	29	16.9	22.4	57.9	20.6	49.6	38.3	52	37.9	23.9	12.6	8	34.2	30.7	64.9	59.7	114.1	1
Hylobates agilis	4	80.7	99.3	79.4	31.9	9.1	47.1	64.9	23.6	48	59.3	59.4	56.5	31.1	11	6.1	47.8	34.4	80.4	93.5	106.8	1
Hylobates hoolock	5	75.1	115.3	88.9	35.5	12.4	49.3	75.7	23.3	64.2	65.2	67	62.4	33.3	13.8	7.9	53	39.8	75.4	94.2	109.6	1
Hylobates lar	3	79.8	101.6	78.7	32.1	11.1	45.5	68.2	22.2	58	62.8	62	58	31.3	12.2	8.7	50.4	36.8	78	94.9	106.1	1
Hylobates moloch	2	73.9	94.7	77.5	28.4	9.9	45.7	59.6	22.2	45.2	60.8	58.5	52.1	27.4	11.7	7.5	48.4	33.8	80.1	93.1	111.9	1
Indri indri	6	61.7	104.6	74.3	39.7	23	35.4	63.1	24.1	45	43.3	48.4	39.7	25.6	13.1	4	36.2	33.1	73.6	75.1	111	1
Kasi johnii	6	86.4	103.8	79.3	37.8	9.4	44.3	81.8	21.6	60.3	60.9	66.6	62.2	31.4	7.9	8.3	50.6	36.4	78.4	87.8	96.6	1
Lagothrix flavicauda	2	90.2	105.1	78.1	36.2	8.8	44.2	72.6	22.5	64.2	54.4	59.1	46.9	29.3	8.5	5.1	45.1	33.5	70.6	89.2	99.6	1
Lagothrix lagothricha	6	78.5	104.6	82	31.2	7.1	45.2	67.6	22.1	64.2	58.4	63.1	46.9	29	8.8	6.6	48.3	33.6	68.9	89.7	111.7	1
Lemur catta	6	60.5	83.1	58.7	30.8	16.6	30.1	48.4	18.1	35.8	38.6	39.2	33	21.1	9	4.2	31.3	26.7	65.7	65	118.8	1
Leontopithecus rosalia	5	69.1	55.9	47	19.8	6.9	23.1	34.5	11.7	36.8	27.8	33.9	25.9	15.6	3.9	2.3	23.9	18.2	90.4	96.5	96.6	1
Lepilemur dorsalis	1	54.6	52.5	40.1	18	7.2	18.6	35.8	16.3	23.9	26.1	27.1	25.5	14.8	4.7	3.7	21.3	17.8	61.2	71.5	116.3	1
Lepilemur leucopus	6	58.3	50.5	40.7	15.8	7.8	18.1	33.7	14.1	28.1	25	26.2	21.6	13.3	4.5	3.4	20.5	17.1	67	67.8	113.7	1
Lepilemur ruficaudatus	3	55.9	57.7	43.7	19.6	8.7	19.2	38.8	14.8	29.4	27.9	31.5	28	15.2	6.1	4.3	23.4	19.8	67.3	66.6	114.9	1
Lophocebus albigena	6	87.8	118.9	85.1	51.2	6	44.5	77.8	21.8	60.9	61	71.5	61.6	31.2	6.8	8.2	51.8	36.2	75.9	74.8	99	1
Loris tardigradus	4	61.6	47.4	36	14.7	1.3	16.4	28.8	15.6	20.5	25.1	24.7	24.4	13.1	6.2	4.4	20.1	14.9	49.4	62.5	131.8	1
Microcebus murinus	6	45.3	31.8	24.1	11.2	4	11.4	19.9	10	14.1	16.3	16.7	14.7	7.8	3.3	2.4	13.2	10.7	57	64.6	132.4	1
Microcebus rufus	1	43.2	29.1	21.8	10.3	3.9	12.5	18.8	9.7	10.3	16.5	15	14	7	3.7	2	12.9	10	52.9	61.6	130.2	1
Miopithecus talapoin	6	80.6	73.3	59.6	26.3	4.4	35.4	48.1	17.4	39.9	46.5	49.1	42.1	22.6	4.5	5.5	38.2	24.7	76.1	84.8	107.2	1
Mirza coquereli	1	58.8	53.1	36.5	21	7	18.7	32.9	14.1	23.3	25.1	26	24.4	13.4	4	3.2	20.4	16.9	58.2	63.8	123.6	1
Nasalis concolor	6	86.4	97.8	74.6	38.7	7.4	38.6	71.5	21.3	56	51.7	57.4	53	29.4	6.2	6.6	43.1	32.1	89.4	94.8	88.1	1
Nycticebus coucang	11	63	62.9	47.6	19.7	5.2	18.8	44.1	19	30.2	31.5	34.1	33	17.3	8.1	6.4	26.1	21.5	52.5	65.3	128.6	1
Nycticebus pygmaeus	2	60.3	51.2	39.1	16.2	3.2	16.9	35.2	16.2	22.5	26.6	27.7	29.5	14.2	6.3	4.9	21.7	17.3	54.6	61.7	127.5	1
Otolemur crassicaudatus	6	55	69.6	49.6	26.2	9.2	19.1	46.2	18.7	33.7	30.8	33.7	28.6	17.7	7.5	5.9	25.6	22.8	57.9	60.3	125.3	1
Pan troglodytes	5	80	189.3	130.7	83.8	18.9	69.9	130.1	35	100.8	99	113.3	103.8	46.4	20.7	14.6	83.5	64.2	79.9	87.5	103.5	1
Papio hamadryas	6	84	193.4	109.8	110	9.3	56.4	111.9	26	87.7	81	91.4	84.3	40.4	8.7	12.3	68	51	91.6	79.6	86.3	1
Perodicticus potto	6	61.6	63.3	47.5	21.3	9.4	21.6	47	16.1	29.3	31.7	33.8	30.7	17	9.3	5.1	26.1	22.3	47.6	53.6	136.7	1
Phaner furcifer	3	42.2	53.6	38.6	21.4	8.3	19.9	32.2	14.3	24.6	24.8	27.4	21.2	12.2	5.8	2.4	20.7	17.2	61.7	68.7	127.3	1
Pithecia monachus	6	67.7	82.5	62.1	29.6	6.9	35.6	54.4	18.3	48.5	44.3	48.1	41.3	23.7	4.9	4.4	36.7	26.3	68	79.3	118.6	1
Pithecia pithecia	6	66.4	77.2	60.3	28.3	5.8	34.1	53.4	17.6	45.5	41.2	46.5	39.1	22.5	4.6	3.5	34.6	24.6	71.1	76.1	115.4	1
Pongo pygmaeus	2	83.3	236.5	133.4	112.3	15.6	73.1	173.2	43.1	109.2	107.7	122.7	128.2	44.8	29.8	17.3	90.7	73.3	57.8	79.6	115.3	1
Presbytis melalophos	6	90.2	92	77.1	28.7	7.8	43.1	71.2	22.2	56.5	55.7	59.1	56.1	30.3	7.8	6.3	45.8	32.8	74.4	91.1	97.1	1
Procolobus badius	6	84.8	103.2	78.5	40.3	10	40.5	73.9	21.2	61.9	54.1	61.5	56.6	30.5	7.6	6.8	45.5	34.7	82.7	90.4	92.1	1
Propithecus diadema	6	62.6	90.5	71.3	28.5	20.3	33.8	61.9	23.4	45.6	46.7	51.1	42.6	24.7	13.5	6.5	38.8	33	76.5	83.8	111.3	1
Propithecus tattersalli	1	56.7	80.8	62.6	29.1	18.6	29.3	54.4	19.9	41.4	41.8	46.8	38.1	24	12.1	6.3	35	30	75.2	83.5	116.4	1
Propithecus verreauxi	6	62.2	80.8	63.4	27	18.6	29.1	55.5	20.2	42.1	40	43.8	34.7	20.8	11.9	5.5	33.3	28.9	77.7	81.8	109.5	1
Pygathrix nemaeus	2	82.8	113.8	86.1	44.9	15.3	50.2	77.6	24.6	57.2	64.3	66.5	60	35.3	10.4	7	52.4	39.7	83.3	86.8	96.2	1
Pygathrix nigripes	2	86.4	105.6	80.2	41	12.2	48.2	77.4	24.3	55	60.6	63.4	60.5	35.7	9.5	6.2	49.6	37.3	81.1	91	96.1	1
Rhinopithecus roxellana	2	86.1	106.6	87.9	35.2	13.8	48.4	78.5	23.5	59.4	68.6	69.8	62.5	32.5	11.5	10.1	55.6	40	79.6	92.8	96.9	1
Saguinus fuscicollis	5	67.8	46.9	41.9	14.5	5.6	22.7	31.5	10.2	29.9	25.6	29.3	22.2	14.2	2.4	1.5	21.6	14.9	89.7	94.4	99.3	1
Saguinus nigricollis	6	68.1	47.5	42.5	13.3	5.1	22.9	29.9	10.2	29.5	26.5	29.7	21.8	14.1	1.9	1.8	22.2	14.7	87	97.4	102.5	1
Saguinus oedipus	6	74	47.8	41.3	13.9	5.5	22.6	31.5	10.1	29.9	26.5	28.9	22.9	15	2.3	1.9	22	15.2	80.4	91.7	103.3	1
Saimiri boliviensis	6	81.7	62.8	53.7	18.8	3.2	29.8	37.3	13.8	33.4	36.6	41.8	28.7	18.1	2.6	3.4	30.8	18.9	68.3	75.5	114.2	1
Saimiri oerstedi	6	72.4	61.7	53.1	18.6	3.5	29.7	37.2	14.3	37.5	35.8	41.3	29.3	17.6	3.9	3.1	30.3	19.3	72.6	83.7	116.1	1
Saimiri sciureus	6	69.9	64.3	54.7	19.2	3.1	30	37.8	15.1	41.2	35.5	42.7	29.3	18.7	2.6	2.8	30.5	19.1	70.8	83.1	114.6	1
Semnopithecus entellus	2	88.2	116.2	90.7	44.8	11.7	50.5	88.3	23.3	64.4	63.2	70	66.6	34.1	8.4	6.4	52.7	39.1	92.9	96.3	85.4	1
Tarsius bancanus	6	52.5	37.7	30.6	14	2.6	21.7	26.9	18.4	15.8	22.6	17.8	19.8	11.1	2.8	0.5	16.8	11.5	67.2	68.3	116.1	1
Tarsius spectrum	6	59	36.9	30.1	12	2.4	21.1	23.6	16.1	16	22.2	16.7	18.3	10.4	3.2	0.7	16.3	11.3	63.4	71.8	116.8	1
Tarsius syrichta	6	53.4	38.3	30.8	13.7	2.2	21.7	26.3	17.8	16.7	22.7	18	19.7	10.8	3	0.5	16.9	11.5	65.8	62.9	118.1	1
Theropithecus gelada	3	89.5	164.7	103.7	89.3	11.4	43.4	112.1	21.1	81.6	72.6	80	80.5	36.4	11.2	14.6	60.4	48.4	109.1	103.4	71.2	1
Trachypithecus cristatus	6	72.9	99.2	78.1	36.2	9.5	43.2	75.4	22.4	54.8	56.6	62.7	57.3	29.1	7	6.7	47.2	34.1	78.3	87.5	108.1	1
Varecia variegata	3	54.6	104.2	68.6	43.2	19.8	34.6	59.9	21.8	42.7	43.8	46	39.7	24.4	11.6	4.6	35.9	32	65.6	64.7	120.2	1
Varecia variegata	6	58.3	102.8	68.5	40.3	17.4	31.8	57	21.7	42.3	42	44.3	35.2	24.2	9.7	5.1	34.5	30.6	66	66.8	117.9	1
Aeretes melanopterus	2	36.2	61.1	46.1	22.7	16	15.4	42.6	14.9	31	28.3	35.7	31.6	14.9	7.8	6.4	24.6	22.3	40.8	58.7	144.5	0.4
Ammospemophilus leucurus	4	31.6	36.5	28.6	11.7	9.3	15.3	23.1	11	14.4	19.2	17.8	18.8	9.6	2.5	2	15.1	12.4	25.8	62.3	165	0.4
Anomalurus beecrafti	6	29.6	54.1	41.8	20.3	17.4	16.2	35.8	15.7	12.7	25.6	27.5	24.1	14.4	3.9	4.7	21.1	18.1	23.4	62.2	153.3	0.2
Anomalurus derbianus	5	32.8	59.8	45.3	21.6	18.1	18.4	39.9	16.2	23.8	27.3	28.8	25.3	15.9	4.7	4.4	22.4	20.2	27.7	58.3	152.8	0.2
Anomalurus fraseri	3	33	57.8	44.4	21	17.7	16.5	39.7	16	23.1	27.1	29.2	24.9	15.6	4.8	5.3	22.4	20.1	29	56.3	150.8	0.1
Anomalurus peli	3	34.2	69.2	50.8	25.8	20.5	16	46.9	17.2	32	31.7	32.4	30.5	19	5.3	7.8	25.7	23.8	27.9	55.8	147.8	0.1
Anomalurus pusillus	3	34	45.4	37.1	14.3	13.9	15.4	30.6	13	19.5	23.2	24.2	22.3	12.6	3.2	3.9	19	16.1	31.5	63.6	150.7	0.2
Cynomys ludovicianus	4	39.4	59.9	44.7	21.4	14.8	15.9	44.7	16	27.6	25.6	28.5	28.7	15.3	4.1	4.8	21.4	20	22.3	57.6	157.3	0.2
Hylopetes alboniger	2	35	49.7	38.1	16.3	11.8	11.5	33.7	13.2	25.5	22.4	27	23.6	13	3.9	5.5	19.2	17.1	49.8	49.8	148.7	0.3
Microsciurus isthmius	2	30.5	35	28	11.3	16.9	15.6	23.6	9.1	16.1	18.7	17.2	17.7	8	5.4	1.6	14.7	12.9	10.8	62.9	161	0.2
Petaurista alborufus	1	32.3	76.5	58.4	27	18.5	18.5	53.1	18.2	38.4	34	42.1	38	20.8	7.8	7.7	29.5	26.9	39.8	65.6	144.5	0.5
Petaurista cineraceus	1	37.3	72	54.9	26.4	17.6	18	51.7	18.8	35.7	35	39.8	37.2	19.2	5	8.5	29.5	25.5	47.7	63.4	138.5	0.6
Petaurista elegans	6	40.9	58.7	45.3	20	13.5	14.9	41.9	16	28.9	28.2	32.4	30	15.6	4.1	6.6	23.8	20.5	47.5	63.7	137.3	0.5
Petaurista leucogenys	2	33.9	63.3	45.9	24	15.8	16.1	44.4	16.4	32.3	30.2	35.1	32	15.1	7	7	25.6	22.7	41.3	66.2	143.4	0.4
Petaurista oral	1	37.7	63.8	48.3	22.9	16	17.2	44.2	17.5	30.4	29.9	33.7	32.7	16.6	4.7	6.4	25.1	22.3	45.2	68.4	142.2	0.6
Petaurista petaurista	4	34.7	66.2	51.5	23.1	15.9	15.6	46.5	17.9	32.3	31.2	37.7	34.8	17.8	4.9	7.8	26.8	23.3	47.6	58.1	140.4	0.6
Petaurista philippensis	2	26.2	67.2	52.3	22.9	15.6	16.6	46	17.4	33.8	30.6	37.5	34.1	17	4.7	7	26.4	23.1	48.1	71.8	142.7	0.5
Petaurista yunnanensis	6	39.7	74	56.7	25.9	15.9	17.9	50.8	19	35.8	34.7	40.2	37	18.4	5.8	8.4	29.4	25.5	39.7	58.4	143.7	0.5
Petinomys crinitis	2	38.7	63.6	49	22.2	12	11.7	40.4	14	33.1	24.8	35.7	28.3	16.1	5	6.5	22.6	20.6	36.1	60	147.2	0.5
Protoxerus strangeri	4	23.3	64.1	50.8	22.3	22.9	21.1	39.6	15.6	32.5	26.9	31.5	28	15.5	5.1	2.9	22.8	21.2	29.7	69.7	157.5	0.3
Ratufa bicolor	3	17.4	70.4	56.2	26.4	33.7	25.7	49.1	17.6	32.8	34.6	35.6	33.6	19.3	8.6	4.4	28.1	26.3	32.1	75	155.9	0.4
Sciurus carolinensis	4	22.1	56.6	44.4	20.2	17.8	19.1	33.5	13.7	23.9	25.4	25.4	24.8	14	2.9	3.2	20.5	18	28	67.3	153.9	0.4
Sciurus griseus	3	24.1	57.7	43.4	21.8	22	20.6	36.1	14.1	26	26.9	26.8	26	13.3	5.4	3.1	21.7	19.7	26.1	63.4	156.1	0.3
Spermophilus parryii	4	37.7	53.2	39.4	20.2	13.5	15.4	36.4	15	21.9	23.9	24.2	25.1	14	3.7	4.3	19.4	17.8	23.9	56.8	158.3	0.1
Tamias striatus	3	35.1	34.8	26.3	12	10.2	12.3	21.1	8.4	15.2	17.2	16.8	16	8.3	2.4	2.4	13.8	11.7	32.3	62.6	157	0.1
Tamiasciurus douglasii	4	26.1	43.9	35.1	14.9	15	15.5	27.5	11.3	21.3	21.9	21.6	22.7	11.2	3.5	3.2	17.6	15.5	17	56.5	159.5	0.2
Anathana ellioti	1	31.3	41.8	27.2	18	12.7	14.6	21.4	8.5	16.4	17.4	17.5	14.9	9.6	1.9	1.4	14.1	12	65.7	79	140.5	1
Ptilocercus lowii	8	50.1	37.2	24.6	14.1	8.4	7.9	21.3	7.5	19.3	14.5	18.9	14.5	8.9	4.9	3.3	12.8	12.1	56.1	67.6	128.8	1
Tupaia berlangeri	3	36.7	47.5	32.5	17.5	14.6	14.4	25.6	9.7	21	18.4	19.9	16.6	11.6	2.5	2	15.2	13.9	61.7	69.7	131.4	1
Tupaia dorsalis	1	25.4	48.9	28.4	22.1	13.3	17.7	22.3	10.1	15.4	18.1	13.6	14.3	9.8	2.5	0.2	13.3	11.1	19.9	62.4	151.9	1
Tupaia glis	6	32	48	32	19.2	13.7	15	24.5	10.3	19	18.5	19.4	18	11.5	2.5	1.7	15.1	13.8	40.3	67.1	144.5	1
Tupaia gracilis	2	25.1	37.9	28	13.4	12.4	15.8	20	9.4	15.4	16.7	15.3	15.7	9.6	1.9	0.4	13.1	10.7	39.5	74.3	149.7	1
Tupaia javanica	6	26.8	41.6	28	16	12.7	14.4	21.8	8.8	17.9	17.1	18	15.9	9.5	2	1.3	14	12.1	48.4	74.6	142.5	1
Tupaia minor	6	22.6	35.4	25	12.9	11.8	14.2	19.7	7.8	15.6	15.7	15.5	13.8	8.8	2.1	0.8	12.6	10.5	52.1	79.7	142.6	1
Tupaia palawanensis	6	28.3	48.8	30.9	20.4	14	15.1	24.6	9.9	18.6	18.5	18.6	15.5	10.9	2.9	1.7	14.9	13.7	35.2	67	146.4	1
Tupaia tana	6	29.1	58.3	33.5	26.8	14.7	18.3	25.7	10.9	18.8	20.1	18.4	17.1	11.7	2.8	0.9	15.7	14.1	31.7	67.5	147.3	1
Urogale everetti	6	27.8	62.4	37.7	26.8	16.5	15.7	28.2	10.5	24.2	20.5	23.7	17.7	12.6	3.4	2.4	17.3	16.4	32.2	69.6	147.6	1

## Sheet: Sheet1
Abrothrix_jelskii	cathemeral	3.7	3.1	3.8						Ornithorhynchus_anatinus	Monotremata
Acerodon_jubatus	nocturnal	13.6	11.5	13.8						Tachyglossus_aculeatus	Monotremata
Acinonyx_jubatus	diurnal	36.7	22.4	35.9						Zaglossus_bruijni	Monotremata
Acomys_wilsoni	cathemeral	4.6	4.3	4.6						Myrmecobius_fasciatus	Dasyuromorphia
Ailurus_fulgens	nocturnal	13	10	13						Sarcophilus_harrisii	Dasyuromorphia
Alces_alces	cathemeral	36.6	28.5	40.7						Sminthopsis_crassicaudata	Dasyuromorphia
Allactaga_elater	nocturnal	7.3	6.8	7.7						Monodelphis_domestica	Didelphimorphia
Alopex_lagopus	cathemeral	18.6	13.3	18.85						Caluromys_philander	Didelphimorphia
Alouatta_seniculus	diurnal	17.1	9	18.2						Didelphis_aurita	Didelphimorphia
Ammotragus_lervia	cathemeral	34.5	26.5	37.5						Thylamys_elegans	Didelphimorphia
Anomalurus_sp	nocturnal	14	12.9	14.2						Cercartetus_concinnus	Diprotodontia
Antilope_cervicapra	cathemeral	28	20	32.5						Macropus_eugenii	Diprotodontia
Aotus_trivirgatus	nocturnal	19.2	13	19						Setonix_brachyurus	Diprotodontia
Aplodontia_rufa	cathemeral	5	4.7	4.8						Tarsipes_rostratus	Diprotodontia
Artibeus_jamaicensis	nocturnal	4.1	3.5	3.9						Isoodon_obesulus	Peramelemorphia
Asellia_tridens	nocturnal	1.6	1.5	1.5						Dasypus_novemcinctus	Cingulata
Atelerix_frontalis	nocturnal	5.7	4.9	5.6						Choloepus_didactylus	Pilosa
Ateles_belzebuth	diurnal	19.7	9.8	20.8						Myrmecophaga_tridactyla	Pilosa
Ateles_paniscus	diurnal	18.7	9.7	19.6						Tamandua_tetradactyla	Pilosa
Bassariscus_astutus	nocturnal	12.5	11.8	13.25						Amblysomus_hottentotus	Afrosoricida
Bettongia_penicillata	nocturnal	13.7	11.9	14						Chrysochloris_asiatica	Afrosoricida
Cabassous_centralis	nocturnal	5.4	4	5.3						Echinops_telfairi	Afrosoricida
Cacajao_rubicundus	diurnal	19.2	9.3	19.9						Procavia_capensis	Hyracoidea
Caenolestes_sp	nocturnal	2	1.7	1.9						Elephantulus_edwardii	Macroscelidea
Callicebus_moloch	diurnal	13.1	7	14.6						Macroscelides_proboscideus	Macroscelidea
Callimico_goeldii	diurnal	12.5	7.1	13.95						Elephas_maximus	Proboscidea
Callithrix_argentata	diurnal	11	6	12						Loxodonta_africana	Proboscidea
Callithrix_aurita	diurnal	11.5	6.4	11.5						Dugong_dugon	Sirenia
Callithrix_jacchus	diurnal	11.3	5.9	11.56						Trichechus_manatus	Sirenia
Callosciurus_notatus	diurnal	8.8	7.5	9.9						Orycteropus_afer_afer	Tubulidentata
Calomyscus_bailwardi	cathemeral	4.1	3.8	4						Bison_bison	Artiodactyla
Caluromys_derbianus	nocturnal	10.5	9.4	10.5						Bos_mutus	Artiodactyla
Caluromys_lanatus	nocturnal	12.7	11.2	12.7						Bos_taurus	Artiodactyla
Caluromys_philander	nocturnal	8.7	7.9	8.7						Bubalus_bubalis	Artiodactyla
Caluromysiops_irrupta	nocturnal	8.7	7.9	8.7						Camelus_bactrianus	Artiodactyla
Camelus_bactrianus	diurnal	40	29	46						Camelus_dromedarius	Artiodactyla
Canis_lupus	cathemeral	22.5	16.6	22.9						Camelus_ferus	Artiodactyla
Capra_ibex	cathemeral	35	25.5	37.75						Capra_hircus	Artiodactyla
Capricornis_sumatraensis	cathemeral	29	22.5	32.5						Globicephala_melas	Artiodactyla
Castor_canadensis	cathemeral	9.4	7.3	11.1						Mesoplodon_bidens	Artiodactyla
Cavia_porcellus	cathemeral	10	7.8	10.4						Odocoileus_virginianus	Artiodactyla
Cebus_capucinus	diurnal	16	9.9	18.5						Ovis_aries	Artiodactyla
Cercopithecus_ascanius	diurnal	18.5	9.8	18.78						Pantholops_hodgsonii	Artiodactyla
Cercopithecus_diana	diurnal	19.5	10.7	20.2						Rangifer_tarandus	Artiodactyla
Cercopithecus_neglectus	diurnal	20.7	10.9	20.55						Sus_scrofa	Artiodactyla
Cerdocyon_thous	nocturnal	17.3	14.4	17.75						Vicugna_pacos	Artiodactyla
Cervus_nippon	cathemeral	20	16	23.25						Ailuropoda_melanoleuca	Carnivora
Chaetophractus_vellerosus	cathemeral	6.7	4.7	6.7						Canis_lupus	Carnivora
Cheirogaleus_major	nocturnal	12.6	10.7	12.84						Enhydra_lutris	Carnivora
Cheirogaleus_medius	nocturnal	10.3	8.7	10.36						Erignathus_barbatus	Carnivora
Cheiromeles_torquatus	nocturnal	4.4	3.5	4.6						Felis_catus	Carnivora
Chinchilla_chinchilla	cathemeral	10.1	9.6	10.7						Hydrurga_leptonyx	Carnivora
Chironectes_minimus	nocturnal	9.9	9.1	10.1						Leptonychotes_weddellii	Carnivora
Chlamyphorus_truncatus	nocturnal	1.9	1.8	2						Mirounga_angustirostris	Carnivora
Choloepus_hoffmanni	nocturnal	13.3	11.2	14.1						Mustela_putorius	Carnivora
Colobus_guereza	diurnal	19.7	10.5	19.6						Odobenus_rosmarus	Carnivora
Colobus_polykomos	diurnal	18.2	10.1	19.12						Panthera_tigris	Carnivora
Connochaetes_gnou	cathemeral	26.5	18.8	29.5						Phoca_groenlandica	Carnivora
Cricetomys_gambianus	cathemeral	6.7	6.3	6.9						Phoca_hispida	Carnivora
Cyclopes_didactylus	nocturnal	10.2	7.5	10.5						Phoca_vitulina	Carnivora
Cynocephalus_volans	nocturnal	13.4	12	15.5						Ursus_maritimus	Carnivora
Cynopterus_brachyotis	nocturnal	6.4	5.9	6.7						Zalophus_californianus	Carnivora
Dactylomys_sp	nocturnal	10.7	9.5	10.4						Balaenoptera_acutorostrata	Cetacea
Dama_dama	cathemeral	34	25.3	35.35						Delphinus_delphis	Cetacea
Dasyprocta_agouti	diurnal	10.9	8.5	11.2						Eubalaena_glacialis	Cetacea
Dasyurus_viverrinus	nocturnal	10.6	10.4	11.8						Orcinus_orca	Cetacea
Daubentonia_madagascariensis	nocturnal	18.1	14.4	18.03						Phocoena_phocoena	Cetacea
Desmodus_rotundus	nocturnal	2.8	2.5	2.7						Physeter_catodon	Cetacea
Diceros_bicornis	cathemeral	27.6	16.1	30.35						Tursiops_truncatus	Cetacea
Didelphis_marsupialis	nocturnal	8.7	7.9	9						Artibeus_jamaicensis	Chiroptera
Didelphis_virginiana	nocturnal	9.7	8.5	9						Chaerephon_plicatus	Chiroptera
Dipodomys_spectabilis	nocturnal	7.4	6.5	8.3						Cynopterus_sphinx	Chiroptera
Dolichotis_patagonum	diurnal	26.3	17.2	27.4						Eptesicus_fuscus	Chiroptera
Dromiciops_gliroides	nocturnal	5.1	4.6	5.1						Haplonycteris_fischeri	Chiroptera
Dryomys_nitedula	nocturnal	4.2	3.7	4.5						Hipposideros_armiger	Chiroptera
Echinops_telfairi	nocturnal	3.2	2.5	3.4						Hipposideros_larvatus	Chiroptera
Echinosorex_gymnura	nocturnal	5.9	5.1	5.7						Hipposideros_pomona	Chiroptera
Elaphurus_davidianus	cathemeral	33.8	24.7	35.99						Hipposideros_pratti	Chiroptera
Elephantulus_brachyrhynchus	diurnal	6.8	6.5	7.6						Megaderma_spasma	Chiroptera
Elephantulus_rozeti	diurnal	6.8	5.9	7.6						Miniopterus_fuliginosus	Chiroptera
Elephas_maximus	cathemeral	30	21.5	34						Myotis_brandtii	Chiroptera
Equus_asinus	cathemeral	39	24	41.25						Myotis_davidii	Chiroptera
Equus_burchellii	cathemeral	41.3	28	45.4						Myotis_laniger	Chiroptera
Equus_caballus	cathemeral	42	29.9	51.125						Myotis_lucifugus	Chiroptera
Equus_zebra	cathemeral	41.5	27.3	46						Myotis_ricketti	Chiroptera
Erethizon_dorsatum	cathemeral	10.3	9.1	11.2						Myotis_velifer	Chiroptera
Erythrocebus_patas	diurnal	22.76	11.02	22.52						Nyctalus_plancyi	Chiroptera
Eulemur_coronatus	cathemeral	16.1	12.3	16.05						Pteropus_alecto	Chiroptera
Eulemur_fulvus	cathemeral	16.7	13.2	17.62						Pteropus_dasymallus	Chiroptera
Eulemur_macaco	cathemeral	15.3	12.1	17.35						Pteropus_vampyrus	Chiroptera
Eulemur_mongoz	cathemeral	15.5	12.3	16.15						Rhinolophus_ferrumequinum	Chiroptera
Eulemur_rubriventer	cathemeral	18.2	14.2	18.1						Rhinolophus_pearsonii	Chiroptera
Eumops_perotis	nocturnal	3.7	3.3	3.7						Rhinolophus_pusillus	Chiroptera
Euphractus_sexcinctus	cathemeral	8.6	6.5	8.4						Rhinolophus_sinicus	Chiroptera
Galago_moholi	nocturnal	13.4	11.3	13.83						Rousettus_leschenaultii	Chiroptera
Galago_senegalensis	nocturnal	12.9	9.9	13.5						Taphozous_melanopogon	Chiroptera
Galagoides_demidoff	nocturnal	10.68	9.06	10.66						Erinaceus_europaeus	Erinaceomorpha
Galidia_elegans	diurnal	8.5								Ceratotherium_simum	Perissodactyla
7	9.2									Equus_caballus	Perissodactyla
Gazella_dorcas	cathemeral	26	18.5	28.25						Sorex_araneus	Soricomorpha
Genetta_genetta	nocturnal	15	13	14.75						Galeopterus_variegatus	Dermoptera
Glaucomys_volans	nocturnal	8.3	7.8	8.6						Ochotona_princeps	Lagomorpha
Glis_glis	cathemeral	7.3	6.6							Oryctolagus_cuniculus	Lagomorpha
7										Alouatta_palliata	Primates
Glossophaga_soricina	nocturnal	2.4	2.3	2.4						Alouatta_pigra	Primates
Graphiurus_hueti	cathemeral	5.9	5.4	5.9						Alouatta_seniculus	Primates
Hapalemur_griseus	diurnal	13.75	9.7	14.13						Ateles_geoffroyi	Primates
Hemicentetes_semispinosus	cathemeral									Callithrix_jacchus	Primates
2	1.5	1.9								Cebus_capucinus	Primates
Hemiechinus_auritus	nocturnal	6.4	5.6	6.5						Cebus_olivaceus	Primates
Hemigalus_derbyanus	nocturnal	13.8	12.3	13.1						Cercocebus_atys	Primates
Heterohyrax_sp	diurnal	9.2	7.4	10.2						Chlorocebus_sabaeus	Primates
Hipposideros_armiger	nocturnal	2.3	1.9	2.2						Colobus_angolensis	Primates
Hylobates_lar	diurnal	17.7	10	18.3						Gorilla_gorilla	Primates
Hylomys_sp	cathemeral	4.1	3.4	4.1						Homo_sapiens	Primates
Hystrix_cristata	nocturnal	11.2	11.2	14.5						Lagothrix_lagotricha	Primates
Ichneumia_albicauda	nocturnal	14	12	14						Macaca_fascicularis	Primates
Ictailurus_planiceps	nocturnal	19.8	17.1	19.2						Macaca_mulatta	Primates
Isothrix_bistriata	nocturnal	9.5								Macaca_nemestrina	Primates
9	9.9									Mandrillus_leucophaeus	Primates
Jaculus_jaculus	nocturnal	8.2	7.7	8.7						Microcebus_murinus	Primates
Kobus_ellipsiprymnus	cathemeral	36	27.5	40						Miopithecus_talapoin	Primates
Lagothrix_lagotricha	diurnal	20	10	20.5						Nomascus_leucogenys	Primates
Lama_glama	diurnal	38.5	25.5	41.5						Otolemur_crassicaudatus	Primates
Lavia_frons	nocturnal	4.4	3.7	4.1						Otolemur_garnettii	Primates
Lemur_catta	diurnal	15.6	12	16.23						Pan_paniscus	Primates
Leontopithecus_rosalia	diurnal	11.2	6.6	12						Pan_troglodytes	Primates
Leopardus_tigrinus	cathemeral	20.6	18	20.15						Papio_anubis	Primates
Leopardus_wiedii	cathemeral	22.9	19.8	22						Pongo_abelii	Primates
Lepus_californicus	cathemeral	18.7	15.8	19.65						Propithecus_coquereli	Primates
Lestoros_inca	nocturnal									Rhinopithecus_roxellana	Primates
2	1.9	1.9								Saguinus_mystax	Primates
Lophocebus_albigena	diurnal	20	10.8	20						Saimiri_boliviensis	Primates
Loris_tardigradus	nocturnal	14.9	12	14.71						Saimiri_sciureus	Primates
Loxodonta_africana	cathemeral	39.6	24	42.4						Tarsius_syrichta	Primates
Lutra_annectens	cathemeral	10.3	7.3	10.6						Arvicanthis_ansorgei	Rodentia
Lutra_maculicollis	cathemeral	10.4	8.6	10.7						Cavia_porcellus	Rodentia
Lutreolina_crassicaudata	nocturnal									Chinchilla_lanigera	Rodentia
8	7.5	8.9								Cricetulus_griseus	Rodentia
Lynx_canadensis	cathemeral	27.4	19.1	26.7						Fukomys_damarensis	Rodentia
Macaca_fascicularis	diurnal	18.4	9.6	18.5						Heterocephalus_glaber	Rodentia
Macaca_mulatta	diurnal	20	10.8	20.5						Jaculus_jaculus	Rodentia
Macaca_nemestrina	diurnal	20.4	11.4	20.68						Mesocricetus_auratus	Rodentia
Macaca_radiata	diurnal	18.6	9.3	18.58						Microtus_ochrogaster	Rodentia
Macropus_fuliginosus	cathemeral	23.1	18.7	24.7						Mus_musculus	Rodentia
Macropus_giganteus	cathemeral	24.1	19.2	25.6						Nannospalax_ehrenbergi	Rodentia
Mandrillus_leucophaeus	diurnal	21.6	11.5	21.65						Nannospalax_galili	Rodentia
Mandrillus_sphinx	diurnal	23.1	12.9	24						Octodon_degus	Rodentia
Manis_javanica	nocturnal	7.4	6.4	7.8						Peromyscus_maniculatus	Rodentia
Manis_tetradactyla	nocturnal	7.3								Phodopus_sungorus	Rodentia
4	6.7									Rattus_norvegicus	Rodentia
Manis_tricuspis	nocturnal									Sciurus_carolinensis	Rodentia
9	7.7	8.5								Spermophilus_tridecemlineatus	Rodentia
Marmosa_robinsoni	nocturnal	6.6	6.1	6.8						Tupaia_chinensis	Scandentia
Marmota_monax	diurnal	12.1	7.5	12.4
Martes_flavigula	diurnal	12	8.4	12.2
Megaloglossus_woermanni	nocturnal	5.5	4.8	6.2
Meles_meles	nocturnal	8.9	8.5	10.6
Melursus_ursinus	cathemeral	17	11.3	17
Mesomys_sp	nocturnal
8	7.3
8
Metachirus_nudicaudatus	nocturnal	6.8	6.3	6.7
Microcebus_murinus	nocturnal	9.2
8	9.5
Microgale_talazaci	cathemeral	2.6
2	2.4
Microtus_sp	cathemeral	3.4	2.9	3.6
Mirza_coquereli	nocturnal	13.1	11.5	13.03
Molossus_molossus	nocturnal	2.2
2	2.1
Moschiola_meminna	nocturnal	17	16.3	19.25
Muntiacus_muntjak	cathemeral	25	18.5	27.25
Mustela_nivalis	cathemeral	5.4	4.9	5.95
Mydaus_sp	cathemeral	6.8	6.1	7.4
Myosciurus_pumilio	diurnal	4.8	4.2	5.2
Myrmecophaga_tridactyla	cathemeral	10.7	7.2	10.5
Neotetracus_sinensis	nocturnal	4.3	3.8
5
Noctilio_albiventris	nocturnal	2.3	1.8	2.3
Nycteris_thebaica	nocturnal	1.5	1.6	1.7
Nycticebus_coucang	nocturnal	15.7	12.1	15.48
Nycticebus_pygmaeus	nocturnal	15.5	12.3	14.9
Ochotona_rufescens	cathemeral
9	6.3	9.7
Odocoileus_hemionus	cathemeral	26.8	19.8	30.06
Odocoileus_virginianus	cathemeral	27	19.3	29.53
Oenomys_hypoxanthus	cathemeral	4.8	4.6	4.8
Okapia_johnstoni	cathemeral	27.1	19.9	30.3
Oryx_gazella	cathemeral	37.1	26.4	42.15
Otocolobus_manul	cathemeral	19	12.8	19.2
Otolemur_crassicaudatus	nocturnal	16.3	13.4	17.4
Ovis_dalli	cathemeral	31.7	22.7	34.7
Pan_troglodytes	diurnal	20.9	10.4	22.95
Panthera_leo	cathemeral	36.9	25.3	36.13
Panthera_onca	cathemeral	28.2	20.5	28.2
Panthera_tigris	cathemeral	35	24.2	34.78
Panthera_uncia	cathemeral	31.4	22.1	31.125
Papio_cynocephalus	diurnal	17.6	8.7	19.35
Paracynictis_selousi	nocturnal	11	6.3	10.5
Pardofelis_marmorata	cathemeral	22.4	17	21.65
Pecari_tajacu	cathemeral	18.6	13.4	19.68
Perameles_nasuta	nocturnal	6.6	5.5	6.5
Perodicticus_potto	nocturnal	12.4	10.4	12.58
Peromyscus_maniculatus	nocturnal	4.9	4.4	4.8
Petauroides_volans	nocturnal	8.7	7.9	9
Petaurus_sp	nocturnal	10.1	9.1	10
Petrodromus_tetradactylus	cathemeral	8	6.9	9.4
Phalanger_orientalis	nocturnal	11.4	10	11.1
Phodopus_sungorus	cathemeral	5.1	4.7	5.1
Phyllostomus_elongatus	nocturnal	3.2	2.8	3
Pithecia_monachus	diurnal	14	7.8	14.5
Pongo_pygmaeus	diurnal	21.5	11.2	22.8
Prionailurus_bengalensis	cathemeral	20.6	16.3	20.45
Prionailurus_viverrinus	cathemeral	24.2	19.6	23.55
Procavia_capensis	diurnal	15.2	11.1	15.4
Procolobus_badius	diurnal	18.4	9.7	18.7
Procyon_lotor	nocturnal	13.4	11.7	14.03
Proechimys_cayennensis	nocturnal	7.8	7	7.4
Propithecus_diadema	diurnal	20.2	14.9	20.3
Propithecus_tattersalli	diurnal	18.2	13.4	18.4
Propithecus_verreauxi	diurnal	17.7	13.1	17.75
Pseudocheirus_herbertensis	nocturnal	8.7	7.7	8.8
Pteronotus_rubiginosus	nocturnal	1.4	1.3	1.4
Ptilocercus_lowii	nocturnal	6.5	6.2	6.7
Rattus_rattus	nocturnal	6.3	5.9	6.3
Rhabdomys_pumilio	diurnal	5.3	4.3	5.7
Rhinolophus_blasii	nocturnal	1.5	1.4	1.5
Rhinopoma_hardwickii	nocturnal	2.1	2.1	2.1
Saguinus_fuscicollis	diurnal	10.3	5.9	10.45
Saguinus_imperator	diurnal	12.5	6.6	12.75
Saguinus_labiatus	diurnal	12	6.2	12
Saguinus_midas	diurnal	12.2	6.1	12.7
Saguinus_mystax	diurnal	12.7	6.1	12.65
Saimiri_boliviensis	diurnal	14.475	7.6625	14.73
Saimiri_sciureus	diurnal	15.3	7.65	15.32
Salanoia_concolor	diurnal	14.2	12.7	14.3
Sarcophilus_laniarius	nocturnal	14.5	12.9	15.2
Sciurus_carolinensis	diurnal	11.8	9.1	12.6
Sciurus_niger	diurnal	12	9.7	13.3
Scotophilus_nigrita	nocturnal	2.1	1.8	2.1
Semnopithecus_entellus	diurnal	22	12.3	22
Setifer_setosus	nocturnal	3.4	2.2	2.7
Solenodon_cubanus	nocturnal	3.7	2.6	3.4
Solenodon_paradoxus	nocturnal	3.7	2.5	3.2
Speothos_venaticus	diurnal	16.6	10	17.7
Strigocuscus_gymnotis	nocturnal	16.1	14.3	16.2
Suncus_murinus	cathemeral
2	1.7
2
Suricata_suricatta	diurnal	10.5
6	12.7
Sylvicapra_grimmia	nocturnal	26	20.5	29.5
Sylvilagus_audubonii	cathemeral	14.9	12.9	15.28
Tachyglossus_aculeatus	cathemeral	8.8	5.2	9.15
Tamias_striatus	diurnal	7.1	5.9
8
Tamiasciurus_sp	diurnal	8.7	7.1	9.7
Taphozous_nudiventris	nocturnal	4.4	3.8
4
Tapirus_terrestris	cathemeral	21	14.8	24.75
Tarsius_syrichta	nocturnal	17	13.7	17.43
Tatera_indica	nocturnal	7.5	6.4	7.5
Taurotragus_oryx	cathemeral	47.7	34.2	53.1
Tenrec_ecaudatus	nocturnal	4.4	3.2	4.1
Theropithecus_gelada	diurnal	19.6	8.6	18.35
Tolypeutes_matacus	cathemeral	6.5
5	6.1
Trachypithecus_cristatus	diurnal	18.6	11	19.4
Tragelaphus_eurycerus	cathemeral	32	25.8	34.25
Tragelaphus_spekii	cathemeral	30.3	23.9	33.25
Tragelaphus_strepsiceros	cathemeral	41.7	31.4	45.25
Tragulus_javanicus	nocturnal	19	15.8	19.75
Trichosurus_vulpecula	nocturnal	13.7	12.3	14.3
Tupaia_belangeri	diurnal	7.6	6.6	8.8
Tupaia_glis	diurnal	8.7	7.8	9.6
Tupaia_minor	diurnal	7.5	6.6
8
Urocyon_cinereoargenteus	nocturnal	17.4	13.9	17.43
Urogale_everetti	diurnal
8	6.9
9
Ursus_americanus	cathemeral	18.5	13.8	18.5
Ursus_arctos	cathemeral	18	13	20
Ursus_thibetanus	cathemeral	17	11.5	17
Varecia_variegata	diurnal	18.5	14.2	19.36
Vormela_peregusna	cathemeral	7.6	6.6	7.6
Vulpes_vulpes	nocturnal	20.1	15.9	19.75
Zaedyus_pichiy	cathemeral	6.2	4.6	6.2
Zapus_hudsonius	cathemeral	3.4	2.7	3.2
