# Supplementary material for: Adaptive genomic evolution of opsins reveals that early mammals flourished in nocturnal environments
Source: BMC Genomics. 2018 Feb 5;19:121. doi: 10.1186/s12864-017-4417-8 (PMC5800076; doi:10.1186/s12864-017-4417-8)
Supplement: Supplementary file 10 — Dataset of the eco-morphological variables for the studied mammalian species. Variables: activity pattern (nocturnal, cathemeral and diurnal), VS and UVS OPN1sw1 sensitivity, orbit convergence (degrees, °) and visual acuity (cycle per degree, cpd). OPN1sw1 inactive copies were indicated with an asterisk (*) in the column of the sw1 86 site. Data retrieved from the references [5, 11, 65–72]. (XLSX 22 kb) [file 12864_2017_4417_MOESM10_ESM.xlsx]

## Sheet: Sheet1
Adaptive genomic evolution of opsins reveals that early mammals flourished in nocturnal environments
Rui Borges, Warren E. Johnson, Stephen J. O’Brien, Cidália Gomes, Christopher P. Heesy and Agostinho Antunes
Table S7
Dataset of the eco-morphological variables for the studied mammalian species
Variables: activity pattern (nocturnal, cathemeral and diurnal), VS and UVS OPN1sw1 sensitivity, orbit convergence (degrees, º) and visual acuity (cycle per degree, cpd).
OPN1sw1 inactive copies were indicated with an asterisk (*) in the column of the sw1 86 site. Data retrieved from the references 5, 11 and 59-65.
Clade	Order	Species	Activity pattern	sw1 86 site	sw1 sensitivity	Visual acuity (cpd)	Orbit convergence (º)
MONOTREMATA	Monotremata	Ornithorhynchus_anatinus	Crepuscular	.	.	1.8	47.02
	Monotremata	Tachyglossus_aculeatus	Nocturnal	.	.	1.69	24.5
	Monotremata	Zaglossus_bruijni	Nocturnal	.	.	.	.
MARSUPIALIA	Dasyuromorphia	Myrmecobius_fasciatus	Diurnal	-	.	5.2	34.4
	Dasyuromorphia	Sarcophilus_harrisii	Nocturnal	F	UVS	4.75	.
	Dasyuromorphia	Sminthopsis_crassicaudata	Nocturnal	F	UVS	2.36	40.8
	Didelphimorphia	Monodelphis_domestica	Nocturnal	F	UVS	0.58	43.42
	Didelphimorphia	Caluromys_philander	Nocturnal	.	.	.	48.7
	Didelphimorphia	Didelphis_aurita	Nocturnal	F	UVS	1.87	.
	Didelphimorphia	Thylamys_elegans	Crepuscular	F	UVS	.	.
	Diprotodontia	Cercartetus_concinnus	Nocturnal	F	UVS	.	.
	Diprotodontia	Macropus_eugenii	Nocturnal	Y	VS	2.7	43.9
	Diprotodontia	Setonix_brachyurus	Nocturnal	Y	VS	4	.
	Diprotodontia	Tarsipes_rostratus	Nocturnal	F	UVS	0.63	.
	Peramelemorphia	Isoodon_obesulus	Nocturnal	F	UVS	.	.
XENARTHRA	Cingulata	Dasypus_novemcinctus	Nocturnal	.	.	.	.
	Pilosa	Choloepus_didactylus	Nocturnal	.	.	1.54	35.9
	Pilosa	Myrmecophaga_tridactyla	Diurnal	.	.	.	.
	Pilosa	Tamandua_tetradactyla	Nocturnal	.	.	.	.
AFROTHERIA	Afrosoricida	Amblysomus_hottentotus	Nocturnal	.	.	.	.
	Afrosoricida	Chrysochloris_asiatica	Nocturnal	F*	.	.	.
	Afrosoricida	Echinops_telfairi	Nocturnal	F	UVS	.	41.02
	Hyracoidea	Procavia_capensis	Diurnal	.	.	.	43.4
	Macroscelidea	Elephantulus_edwardii	Diurnal	F	UVS	.	.
	Macroscelidea	Macroscelides_proboscideus	Diurnal	.	.	.	48.2
	Proboscidea	Elephas_maximus	Nocturnal	.	.	.	.
	Proboscidea	Loxodonta_africana	Cathemeral	S	VS	13.16	.
	Sirenia	Dugong_dugon	Aquatic	.	.	.	.
	Sirenia	Trichechus_manatus	Aquatic	.	.	.	.
	Tubulidentata	Orycteropus_afer_afer	Nocturnal	F	UVS	.	.
LAURASIATHERIA	Artiodactyla	Bison_bison	Cathemeral	Y	VS	.	.
	Artiodactyla	Bos_mutus	Diurnal	Y	VS	.	.
	Artiodactyla	Bos_taurus	Diurnal	Y	VS	10.31	32
	Artiodactyla	Bubalus_bubalis	Cathemeral	Y	VS	.	.
	Artiodactyla	Camelus_bactrianus	Diurnal	Y	VS	10	.
	Artiodactyla	Camelus_dromedarius	Diurnal	Y	VS	10.4	.
	Artiodactyla	Camelus_ferus	Diurnal	Y	VS	.	.
	Artiodactyla	Capra_hircus	Diurnal	Y	VS	8.43	38.7
	Cetacea	Globicephala_melas	Aquatic	.	.	.	.
	Cetacea	Mesoplodon_bidens	Aquatic	.	.	.	.
	Artiodactyla	Odocoileus_virginianus	Crepuscular	.	.	.	42.1
	Artiodactyla	Ovis_aries	Diurnal	Y	VS	5.61	28.8
	Artiodactyla	Pantholops_hodgsonii	Diurnal	Y	VS	.	.
	Artiodactyla	Rangifer_tarandus	Diurnal	Y	VS	.	.
	Artiodactyla	Sus_scrofa	Nocturnal	Y	VS	9.92	46.8
	Artiodactyla	Vicugna_pacos	Diurnal	Y	VS	.	.
	Carnivora	Ailuropoda_melanoleuca	Cathemeral	Y	VS	.	.
	Carnivora	Canis_lupus	Nocturnal	Y	VS	14.57	50.55
	Carnivora	Enhydra_lutris	Diurnal	.	.	4.2	.
	Carnivora	Erignathus_barbatus	Aquatic	.	.	.	.
	Carnivora	Felis_catus	Nocturnal	Y	VS	8.85	65.4
	Carnivora	Hydrurga_leptonyx	Aquatic	.	.	.	.
	Carnivora	Leptonychotes_weddellii	Aquatic	Y*	.	.	.
	Carnivora	Mirounga_angustirostris	Aquatic	.	.	.	.
	Carnivora	Mustela_putorius	Nocturnal	Y	VS	3.57	35.3
	Carnivora	Odobenus_rosmarus	Aquatic	Y	VS	3.8	.
	Carnivora	Panthera_tigris	Nocturnal	Y	VS	.	.
	Carnivora	Phoca_groenlandica	Aquatic	.	.	.	.
	Carnivora	Phoca_hispida	Aquatic	.	.	.	.
	Carnivora	Phoca_vitulina	Aquatic	.	.	.	.
	Carnivora	Ursus_maritimus	Diurnal	Y	VS	.	.
	Carnivora	Zalophus_californianus	Aquatic	.	.	.	.
	Cetacea	Balaenoptera_acutorostrata	Aquatic	Y*	.	.	.
	Cetacea	Delphinus_delphis	Aquatic	.	.	.	.
	Cetacea	Eubalaena_glacialis	Aquatic	.	.	.	.
	Cetacea	Orcinus_orca	Aquatic	Y*	.	.	.
	Cetacea	Phocoena_phocoena	Aquatic	.	.	.	.
	Cetacea	Physeter_catodon	Aquatic	Y*	.	.	.
	Cetacea	Tursiops_truncatus	Aquatic	.	.	.	.
	Chiroptera	Artibeus_jamaicensis	Nocturnal	.	.	0.167	.
	Chiroptera	Chaerephon_plicatus	Nocturnal	F	UVS	.	.
	Chiroptera	Cynopterus_sphinx	Nocturnal	F	UVS	.	.
	Chiroptera	Eptesicus_fuscus	Nocturnal	F	UVS	0.5	.
	Chiroptera	Haplonycteris_fischeri	Nocturnal	-	.	.	.
	Chiroptera	Hipposideros_armiger	Nocturnal	.	.	.	.
	Chiroptera	Hipposideros_larvatus	Nocturnal	.	.	.	.
	Chiroptera	Hipposideros_pomona	Nocturnal	.	.	.	.
	Chiroptera	Hipposideros_pratti	Nocturnal	.	.	.	.
	Chiroptera	Megaderma_spasma	Nocturnal	.	.	1.5	.
	Chiroptera	Miniopterus_fuliginosus	Nocturnal	F	UVS	.	.
	Chiroptera	Myotis_brandtii	Nocturnal	F	UVS	0.1	.
	Chiroptera	Myotis_davidii	Nocturnal	F	UVS	0.1	.
	Chiroptera	Myotis_laniger	Nocturnal	F	UVS	0.1	.
	Chiroptera	Myotis_lucifugus	Nocturnal	F	UVS	0.1	13.5
	Chiroptera	Myotis_ricketti	Nocturnal	F	UVS	0.1	.
	Chiroptera	Myotis_velifer	Nocturnal	-	.	0.1	.
	Chiroptera	Nyctalus_plancyi	Nocturnal	F	UVS	0.6	.
	Chiroptera	Pteropus_alecto	Nocturnal	F	UVS	3.73	52.8
	Chiroptera	Pteropus_dasymallus	Nocturnal	-	.	3.73	.
	Chiroptera	Pteropus_vampyrus	Nocturnal	F	UVS	3.73	54.1
	Chiroptera	Rhinolophus_ferrumequinum	Nocturnal	.	.	0.4	.
	Chiroptera	Rhinolophus_pearsonii	Nocturnal	.	.	0.4	.
	Chiroptera	Rhinolophus_pusillus	Nocturnal	.	.	0.4	.
	Chiroptera	Rhinolophus_sinicus	Nocturnal	F	UVS	0.4	.
	Chiroptera	Rousettus_leschenaultii	Nocturnal	.	.	3	.
	Chiroptera	Taphozous_melanopogon	Nocturnal	F	UVS	1.3	.
	Erinaceomorpha	Erinaceus_europaeus	Nocturnal	F	UVS	.	32.11
	Perissodactyla	Ceratotherium_simum	Crepuscular	V	VS	.	.
	Perissodactyla	Equus_caballus	Diurnal	V	VS	23.3	24.4
	Soricomorpha	Sorex_araneus	Cathemeral	F	UVS	.	6.8
EUARCHONTOGLIRES	Dermoptera	Galeopterus_variegatus	Nocturnal	Y	VS	.	.
	Lagomorpha	Ochotona_princeps	Diurnal	A	.	.	.
	Lagomorpha	Oryctolagus_cuniculus	Cathemeral	A	.	3	20
	Primates	Alouatta_palliata	Diurnal	.	.	59.61	76.5
	Primates	Alouatta_pigra	Diurnal	.	.	59.61	.
	Primates	Alouatta_seniculus	Diurnal	.	.	59.61	.
	Primates	Ateles_geoffroyi	Diurnal	.	.	.	80.8
	Primates	Callithrix_jacchus	Diurnal	L	VS	30	63.5
	Primates	Cebus_capucinus	Diurnal	.	.	54.75	72.8
	Primates	Cebus_olivaceus	Diurnal	.	.	54.75	.
	Primates	Cercocebus_atys	Diurnal	L	VS	.	.
	Primates	Chlorocebus_sabaeus	Diurnal	L	VS	55.23	.
	Primates	Colobus_angolensis	Diurnal	L	VS	.	.
	Primates	Gorilla_gorilla	Diurnal	L	VS	.	107.7
	Primates	Homo_sapiens	Diurnal	L	VS	64	79.3
	Primates	Lagothrix_lagotricha	Diurnal	.	.	.	78.5
	Primates	Macaca_fascicularis	Diurnal	L	VS	46	.
	Primates	Macaca_mulatta	Diurnal	L	VS	53.6	73.9
	Primates	Macaca_nemestrina	Diurnal	L	VS	46	75
	Primates	Mandrillus_leucophaeus	Diurnal	L	VS	.	.
	Primates	Microcebus_murinus	Nocturnal	.	.	4.2	45.3
	Primates	Miopithecus_talapoin	Diurnal	.	.	.	80.6
	Primates	Nomascus_leucogenys	Diurnal	L	VS	.	.
	Primates	Otolemur_crassicaudatus	Nocturnal	.	.	4.8	55
	Primates	Otolemur_garnettii	Nocturnal	F*	.	.	.
	Primates	Pan_paniscus	Diurnal	L	VS	.	.
	Primates	Pan_troglodytes	Diurnal	L	VS	64.28	80
	Primates	Papio_anubis	Diurnal	L	VS	.	84
	Primates	Pongo_abelii	Diurnal	L	VS	.	.
	Primates	Propithecus_coquereli	Diurnal	L	VS	.	.
	Primates	Rhinopithecus_roxellana	Diurnal	L	VS	.	86.1
	Primates	Saguinus_mystax	Diurnal	.	.	24.87	.
	Primates	Saimiri_boliviensis	Diurnal	L	VS	40.5	81.7
	Primates	Saimiri_sciureus	Diurnal	.	.	40.5	69.9
	Primates	Tarsius_syrichta	Nocturnal	L	VS	8.89	53.4
	Rodentia	Arvicanthis_ansorgei	Cathemeral	.	.	.	.
	Rodentia	Cavia_porcellus	Cathemeral	V	VS	.	.
	Rodentia	Chinchilla_lanigera	Nocturnal	F	UVS	.	.
	Rodentia	Cricetulus_griseus	Nocturnal	F	UVS	.	.
	Rodentia	Fukomys_damarensis	Nocturnal	F	UVS	.	.
	Rodentia	Heterocephalus_glaber	Nocturnal	F	UVS	0.44	.
	Rodentia	Jaculus_jaculus	Nocturnal	F	UVS	.	.
	Rodentia	Mesocricetus_auratus	Nocturnal	.	.	0.5	55.8
	Rodentia	Microtus_ochrogaster	Cathemeral	F	UVS	.	.
	Rodentia	Mus_musculus	Nocturnal	.	.	0.5	38.3
	Rodentia	Nannospalax_ehrenbergi	Nocturnal	.	.	.	.
	Rodentia	Nannospalax_galili	Nocturnal	F*	.	.	.
	Rodentia	Octodon_degus	Diurnal	F	UVS	.	.
	Rodentia	Peromyscus_maniculatus	Nocturnal	F	UVS	0.56	.
	Rodentia	Phodopus_sungorus	Nocturnal	F	UVS	.	.
	Rodentia	Rattus_norvegicus	Nocturnal	F	UVS	1.6	32
	Rodentia	Sciurus_carolinensis	Diurnal	Y	VS	3.9	22.1
	Rodentia	Spermophilus_tridecemlineatus	Diurnal	Y	VS	4	.
	Scandentia	Tupaia_chinensis	Diurnal	Y	VS	2.4	.
